# Supplementary material for: Regulation of ddb2 expression in blind cavefish and zebrafish reveals plasticity in the control of sunlight-induced DNA damage repair
Source: PLoS Genet. 2021 Feb 5;17(2):e1009356. doi: 10.1371/journal.pgen.1009356 (PMC7891740; doi:10.1371/journal.pgen.1009356)
Supplement: S1 Dataset — (XLSX) [file pgen.1009356.s008.xlsx]

## Sheet: data for Comet assay
	ZF_160J/m2_DD							PA_160J/m2_DD							ZF_640J/m2_DD							PA_640J/m2_DD
Sample	Ctrl	0h	1h	2h	4h		Sample	Ctrl	0h	1h	2h	4h		Sample	Ctrl	0h	1h	2h	4h		Sample	Ctrl	0h	1h	2h	4h
1	0.08	1.23	4.74	2.11	0.39		1	0.36	1.98	5.34	4.38	0.79		1	1.24	2.34	8.53	7.47	10.13		1	0.72	3.14	2.12	10.68	12.8
2	0.37	0.63	0.27	3.63	0.31		2	0.88	0.75	0.35	3.16	0.4		2	0.43	3.95	4.32	13.67	4.9		2	0.71	4.55	5	9.11	4.77
3	0.01	0.89	1.6	3.34	2.11		3	0	2.19	3.19	11	2.12		3	0.73	2.73	3.66	7.73	7.5		3	0.12	3.53	5.82	6.28	6.48
4	0.28	1.4	0.39	6	0.87		4	0	0.66	1.89	5.35	2.29		4	0.35	4.88	8.68	9.09	7.01		4	0	6.2	2.06	9.17	7.41
5	0.02	8.32	10.65	1.17	1.15		5	0	1.03	0.84	5.73	0.44		5	0.23	4.74	6.73	10.48	10.39		5	0.12	2.94	8.53	8.61	4.21
6	0	0.4	2.39	2.27	0.89		6	0	4.37	2.19	3.63	0.58		6	0.41	2.22	6.74	6.45	3.19		6	0.71	3.97	7.38	4.84	5.87
7	0.04	0.65	2.66	1.68	2.31		7	0.01	1.29	0.78	4.62	1.27		7	0.04	5.31	3.76	8.96	5.11		7	0.55	4.27	6.33	9.79	7.5
8	0.23	0.55	1.63	2.26	2.28		8	0.02	8.11	5.02	5.19	1.81		8	0.1	5.4	6.49	9.71	7.52		8	0	6.24	9.46	6.25	10.8
9	0.02	0.75	2.55	3.06	0.7		9	0.01	3.4	1.11	6.71	0.6		9	0.01	5.66	6.13	8.21	1.93		9	0	1.34	8.33	6.16	6.56
10	0.04	1.12	2.82	5.04	0.27		10	0.34	0.1	1.59	5.25	0.36		10	0.2	4.51	5.25	3.79	6.19		10	0.29	6.24	10.42	8.45	6.97
11	0.13	6.42	1.29	4.49	1.07		11	0.17	1.05	5.48	4.32	1.13		11	0.06	6.4	12.58	4.51	5.83		11	0.15	3.26	9.6	6.87	7.35
12	0.31	6.56	3.4	1.34	0.93		12	0.13	0.79	0.55	1.22	1.37		12	1.15	3.86	5.59	8.66	1.88		12	0.01	5.5	6.34	5.47	6.85
13	0.42	1.29	2.66	1.78	2.15		13	0.11	10.22	2.95	0.86	0.7		13	0.39	7.37	4.41	10.12	6.04		13	0.74	0.27	6.8	12.8	7.11
14	0.21	0.49	1.3	3.14	1.32		14	0.38	1.3	1.94	3.78	0.9		14	0.43	3.39	12.74	12.9	11.41		14	0.8	0.25	5.11	7.93	7.59
15	0.02	4.01	2.64	1.98	0.35		15	0.41	1.1	7.69	6.59	0.87		15	0.34	6.48	2.95	12.41	4.3		15	0.05	1.69	4.09	5.94	8.04
16	0.07	2.26	2.46	3.72	0.87		16	0.69	5.19	2.47	2.19	0.93		16	0.01	2.16	9.49	9.48	5.8		16	0.62	2.66	7.85	6.26	5.45
17	0.03	2.72	1.28	6.61	1.17		17	0.24	0.39	2.66	9.3	1.29		17	0.28	6.56	10.72	7.97	5.08		17	0	3.37	11.42	8.48	6.54
18	0	4.2	3.63	4.13	1.2		18	0.22	0.08	0.96	1.7	0.13		18	0.54	1.72	4.37	4.48	6.36		18	0	3.61	2.36	9.12	5.23
19	0.01	2.67	1.25	6.73	1.63		19	0.46	4.49	3.08	0.81	0.06		19	0.33	5.6	3.6	23.59	5.43		19	0.82	3.55	4.43	7.33	5.2
20	0	0.88	4.6	0.94	1.05		20	0.6	0.62	1.22	1.42	2.5		20	1.94	3.18	2.92	5.64	7.87		20	0.02	2.79	4.76	6.26	6.84
21	0.07	2.97	1.11	5.14	0.13		21	0	2.51	1.74	4.62	0.55		21	0.8	3.55	9.28	10.5	10.01		21	0.15	8.85	4.37	4.73	4.87
22	0.04	0.56	2.53	3.97	0.75		22	0.01	0.9	2.91	3.84	1.13		22	0.27	2.03	2.74	8.77	5.02		22	0	8.84	2.84	4.02	4.77
23	0.21	0.45	2	6.56	0.58		23	0.01	0.14	1.61	2.68	0.08		23	0.12	1.79	6.79	6.23	9		23	0.09	3.12	6.55	7.07	5.2
24	0.04	1.4	0.87	2.35	0.07		24	0.01	0.12	0.88	4.02	1.92		24	0.52	1.76	7.01	9.58	8.02		24	0.33	2.7	3.91	4.93	14.84
25	0.22	1.19	1.63	3.64	3.09		25	0.18	1.44	2.11	2.16	2.2		25	0.39	2.9	4.14	12.87	8.24		25	0.29	4.28	6.17	6.85	7.61
26	0.18	1.63	0.74	3.67	1.04		26	0.2	2.47	1.65	6.6	0.29		26	0.31	4.11	4.76	9.92	7.1		26	0	0.6	5.19	4.2	3.61
27	0	7.57	2.35	4.04	1.3		27	0.25	1.92	1.88	4.11	5.29		27	0.17	5.85	4.87	9.09	0.86		27	0.09	5.88	5.49	5.78	6.1
28	0.07	1.24	1.56	3.61	0.7		28	0.25	1.45	0.72	1.99	0.83		28	0.02	6.51	5.29	5.4	5.52		28	0.02	1.81	6.13	1.67	6.94
29	0.08	0.87	3.69	3.78	1.13		29	0.72	0.56	8.41	0.47	0.95		29	0.06	1.76	6.06	6.35	2.44		29	0.09	10.25	8.32	11.58	8.31
30	0.48	1.25	0.75	1.97	0.44		30	0.49	5.08	2.06	4.53	1.02		30	0	2	9.74	6.45	6.96		30	0	8.58	7.54	3.34	16.01
31	0.05	19.5	0.65	2.56	0.38		31	0.49	2.25	1.48	4.93	2.48		31	0.09	3.04	9.28	12.22	3.76		31	0.13	4.38	4.99	10.52	6.32
32	0.49	1.03	0.48	4.37	2.08		32	0.15	1.04	1.84	12.14	1.64		32	0.01	3.98	5.94	5.14	6.33		32	0.01	4.63	5.2	4.65	7.15
33	0.02	0.52	2.59	4.37	1.22		33	0.12	0.25	0.98	3.99	0.4		33	0.03	2.84	3.78	11.18	4.62		33	0.21	4.15	5.47	9.77	2.72
34	0.08	1.13	1.34	4.63	1.44		34	0.06	0.14	1.61	2.73	1.36		34	0.44	8.1	2.26	18.3	2.61		34	0.68	0.27	5.41	4.79	6.12
35	0.02	0.45	1.28	4.24	0.32		35	0.6	1.07	3.31	2.47	0.16		35	0.06	2.1	8.4	11.61	4.08		35	2.01	3.48	4.81	11.45	8.92
36	0	0.55	1.82	3.59	0.63		36	0.86	6.25	8.09	4.66	1.5		36	0.91	7.01	9.41	7.93	1.89		36	0.68	2.79	4.13	9.72	3.17
37	0.07	0.72	2.4	2.23	0.94		37	0.24	3.05	2.71	1.27	1.22		37	0.46	1.12	7.3	13.32	7.71		37	0	4.05	4.68	6.82	10.29
38	0.36	4.54	2.56	6.78	1.11		38	0.81	0.12	2.45	1.57	0.97		38	0.24	4.22	3.54	7.95	6.84		38	0.01	3.16	7.9	12.55	9.98
39	0.12	1.92	0.75	3.7	0.26		39	0.09	1.26	3.43	5.63	2.78		39	1.07	9.87	8.92	9.13	3.78		39	0.11	3.24	6.24	11.07	9.72
40	0.18	0.98	0.39	3.32	2.49		40	0.04	0.3	6.99	2.58	2.18		40	0.44	6.28	7.8	7.33	5.32		40	0.71	4.77	10.05	6.71	13.15
41	0.34	1.4	1.33	4.4	0.58		41	0.12	0.5	0.97	9.24	0.36		41	0.42	3.41	4.65	12.2	8.79		41	0.39	0.41	11.11	13.91	4.22
42	0.12	2.36	1.54	4.04	0.21		42	0.23	0	1.88	5.23	0.24		42	0.28	1.53	13.42	11.5	7.47		42	0.01	2.54	6.76	8.26	4.63
43	0.02	0.56	1.37	3.25	1.39		43	0.1	0.85	2.76	5.36	1.1		43	0.06	3.69	4.66	10.78	1.71		43	0.53	2.39	5.61	5.83	4.61
44	1.08	2.99	3.8	1.89	1.44		44	0.07	1.72	1.91	5.05	1.3		44	0.62	3.06	3.9	6.05	2.57		44	1.54	2	4.76	6.92	1.53
45	0.19	0.48	1.17	3.55	0.2		45	0.07	0.04	3	10.34	0.51		45	3.03	4.28	6.99	7.53	7.04		45	0.24	0.84	10.47	14.37	6.69
46	0.03	1.7	2.14	0.62	1.77		46	0.16	0.53	6.26	2.2	0.24		46	0.11	5.39	4.3	9.92	4.73		46	0.25	11.75	4.59	4.63	5.17
47	0.07	2.64	3.18	2.88	0.27		47	0.15	1.16	3.53	1.84	1.46		47	0.43	1.52	4.42	10.84	7.59		47	0.26	2.94	10.21	3.86	5.39
48	0.71	0.89	3.53	2.42	0.61		48	0.76	0.03	1.72	2.17	4.89		48	0.11	9.69	6.88	8.81	5.43		48	0.15	2.52	12.63	7.53	7.07
49	0.36	1.51	4.56	3.78	0.53		49	0.03	0.01	4.97	3.31	2.6		49	0.43	1.51	3.78	7.63	6.6		49	0.04	2.93	12.06	5.76	6.63
50	0.03	0.31	2.74	3.21	1.69		50	0.2	1.04	6.72	2.7	6.4		50	0.59	3.52	7.79	18.92	5.57		50	0.67	2.06	4.85	11.42	5.64
51	0.64	1.55	2.45	2.51	1.52		51	1.25	1.86	3.49	2.02	0.73		51	0.04	7.83	8.7	5.75	5.81		51	0.34	1.23	7.38	7.42	7.86
52	0.01	3.19	2.49	6.81	1.46		52	0.7	1.71	1.88	5.18	4.24		52	0	3.9	6.95	14.03	3.53		52	0.46	0.46	3.57	6.87	4.16
53	0.16	0.55	2.33	1.92	0.44		53	0.52	1.28	6.25	6.76	2		53	0.01	2.93	6.51	13.8	3.75		53	0.44	2.86	9.59	7.91	6.41
54	0.33	0.95	1.53	3.03	0.27		54	0.38	0.38	1.03	0.39	1.67		54	0.04	5.15	9.53	14.14	2.4		54	0.06	2.95	8.17	8.41	6.15
55	0.33	1.44	1.87	3.99	0.83		55	0.5	6.62	3.43	2.98	2.32		55	0.27	1.27	6.59	8.97	4.78		55	1.17	3.95	3.44	11.37	9.03
56	0.17	0.86	3.76	2.02	1.01		56	4.27	5.98	1.4	6.86	0.79		56	0.03	0.57	4.71	10.29	5.36		56	0.67	1.87	9.37	3.85	2.82
57	0.63	0.22	1.59	3.29	0.24		57	0.44	0.99	1.59	7.92	1.52		57	0.03	1.95	5.31	10.38	6.2		57	0.54	0.66	4.56	12.97	11.28
58	0.49	5.43	0.75	5.66	0.95		58	1.16	1.76	2.93	1.25	1.99		58	0.49	4.96	6.37	9.7	3.32		58	0	0.75	4.18	8.99	9.55
59	0.6	1.3	3.92	3.71	1.16		59	0.34	0	3.95	0.41	0.04		59	0	6.98	6.23	4.38	4.98		59	0.47	2.02	3.77	8.74	5.36
60	0.3	3.6	2.26	16.2	0.59		60	0.07	0.59	2.11	3.05	4.31		60	0.69	3.47	6.53	18.71	4.68		60	0	0.89	5.41	10.89	10.09
61	0.11	1.83	1.98	10.22	1.48		61	0.06	1	3.14	3.32	3.63		61	0.61	2.87	6.24	8.06	5.42		61	0.44	2.96	7.85	9.87	8.03
62	0.01	1.18	1.08	3.91	1.37		62	0.17	0.17	5.75	1.55	2.23		62	0.11	3.31	8.69	6.72	8.83		62	0.43	1.99	9.5	3.25	2.84
63	0.4	2.99	9.36	4.13	0.96		63	0.04	0.4	0.82	2.85	1.03		63	0.28	5.1	6.29	11.39	1.93		63	0.73	0.87	3.71	18.04	6.47
64	0.45	0.42	2.19	3.67	0.42		64	0.13	0.5	1.46	1.04	0.91		64	1.82	4.76	6.27	9.3	2.65		64	0.02	2.17	10.05	3.98	4.93
65	0.24	1.74	3.88	2.31	1.3		65	0.27	1.61	0.61	2.05	2.89		65	0.15	2.6	11.3	7.25	5.19		65	0	2.77	1.98	9.85	6.18
66	0.05	0.93	0.41	8.21	0.04		66	0.29	1.41	0.87	13.47	0.44		66	0.21	5.14	6.85	5.3	3.07		66	0	2.13	6.19	7.19	3.69
67	0.46	1.16	2.75	4.04	1.27		67	0.79	2.27	0.74	0.98	0.87		67	0.78	4.54	4.34	8.12	3.11		67	0.03	1.58	3.57	9.2	1.74
68	0.42	0.53	1.22	3.89	0.78		68	0.09	0.63	1.01	2.27	0.42		68	0.26	6.09	8.11	9.78	6.5		68	0.12	1.05	2.94	8.68	2.19
69	0	0.97	1.74	5.29	0.61		69	0.87	0.41	1.54	4.02	1.16		69	0.04	11.76	7.3	9.8	12.09		69	0.25	2.09	3.18	11.31	3.58
70	0.1	4.57	0.58	5.41	0.45		70	0.54	2.53	1.28	0.85	0.37		70	0.66	0.1	6.32	7.52	8.11		70	0.77	2.12	7.35	8.63	5.88
71	0.19	5.71	1.15	2.82	0.41		71	0.41	0.84	0.82	4.53	0.81		71	0.37	2.69	6.68	11.46	4.56		71	0	1.71	4.68	5.05	6.19
72	0.06	3.06	0.96	6.42	1.28		72	0.09	0.05	1.42	3.58	0.84		72	0.5	1.89	1.28	7.18	2.91		72	1.49	4.36	5.7	17.82	7.27
73	0.2	0.88	3.03	4.39	0.28		73	0.12	0.31	1.52	1.25	0.16		73	0.25	6.83	4.29	9.28	9.93		73	1.69	1.82	3.7	4.31	8.4
74	0.34	0.24	1.49	6.86	0.21		74	0.78	0.83	1.62	1.16	0.84		74	0.42	6.03	10.56	5.11	1.65		74	0.87	1.76	4.28	8.07	7.52
75	0.06	1.76	2.29	3.2	0.88		75	0.3	0.79	20.49	1.82	0.39		75	0	4.01	6.09	11.03	4.78		75	0.32	1.98	2.16	10.24	6.15
76	0.22	2.44	2.1	2.4	0.44		76	0.56	3.08	7.8	7.02	0.83		76	0.55	1.95	9.66	17.4	5.85		76	0.22	0.74	4.25	11.22	10.61
77	0.06	0.44	1.06	2.74	0.93		77	0.19	6.08	2.1	4.68	0.54		77	0.07	0.87	3.02	12.23	13.46		77	0.41	3.15	3.6	8.39	4.79
78	0.18	0.67	2.3	4.41	0.26		78	0.2	2.51	6.63	5.62	3.38		78	0.07	1.67	2.28	11.56	7.9		78	0.54	1.19	4.37	5.93	4.92
79	0.32	0.25	2.19	6.88	1.72		79	0.18	1.71	4.9	1.09	0.48		79	0.02	4.11	2.84	8.17	5.79		79	0.6	2.41	3.56	4.09	5.16
80	0.02	0.34	1.08	4.59	0.71		80	0.51	0	8.64	3.09	2.58		80	0.77	6.01	5.59	6.86	7.92		80	0.22	3.87	3.65	4.94	4.68
81	0.11	0.18	6.4	4.62	0.62		81	0.85	4.72	7.82	3.82	1.06		81	0.06	2.28	4.46	9.63	4		81	0.12	3.6	6.36	7.17	5.24
82	0	0.18	0.73	2.96	2.07		82	1.04	0.44	2.86	2.02	0.89		82	0.38	9.02	6.4	9.16	3.14		82	0.61	0.68	5.67	7.45	2.82
83	0.31	1.8	1.67	3.42	1.08		83	0.49	1.54	1.21	5.74	1.75		83	0.07	2.96	4.71	7.92	10.19		83	0	3.23	8.26	6.29	7.04
84	0.46	1.69	3.83	5.92	0.75		84	0	0.93	1.21	7.74	4.79		84	0.23	3.43	5.53	7.49	7.59		84	0.36	0.09	8.26	12.05	2.49
85	0.05	1.06	1.93	3.94	2.19		85	0	0.46	4.98	0.48	1.87		85	0.28	4.48	4.34	8.4	6.5		85	1.63	0.76	9.89	4.23	5.79
86	0.05	0.1	0.83	2.22	0.93		86	0	1.27	0.74	9.79	0.21		86	0.03	6.02	9.43	10.11	1.76		86	0.36	7.67	3.51	9.69	15.25
87	0.05	1.87	0.66	7.12	0.69		87	1.03	0.83	0.5	3.76	0.02		87	0.38	6.14	5.52	7.17	7.99		87	0.01	4.44	3.75	6.01	2.01
88	0.03	1.92	3.09	2.11	1.58		88	0.17	0.31	4.46	1.22	0.59		88	0.35	6.5	4.51	7.98	5.02		88	0.34	4.28	6.09	8.6	3.76
89	0.11	0.67	2.1	7.32	1.34		89	0.3	0.2	3.51	2.58	0.15		89	0	1.98	5.12	9.16	1.64		89	0.06	3.18	7.7	11.7	7.23
90	0.08	1.53	1.91	2.46	1.99		90	0.3	4.9	9.72	0.86	4.23		90	0.05	3.94	10.93	12.56	5.6		90	0.14	2.65	2.34	10.92	8.28
91	0.15	1.42	1.35	3.14	1.02		91	0.19	0.16	1.61	5.49	1.39		91	0.3	6.48	7.69	10.58	1.51		91	0.09	5.28	3.61	6.38	12.11
92	0.04	1.95	1.18	5.8	0.29		92	0.13	8.61	2.63	0.9	1.01		92	0.1	1.41	2.47	10.26	6.36		92	0.45	2.37	7.37	18.25	5.24
93	0.03	4.64	5.2	6.08	1.02		93	0.31	0.13	4.63	2.55	0.61		93	0.02	6.12	4.69	4.17	4.17		93	0.26	2.41	1.56	8	5.55
94	0.38	0.6	2.36	8.15	2.45		94	0.03	1.15	2.46	4.75	1.5		94	0.49	4.17	6.07	7.34	13.09		94	0	3.16	5.58	9.8	4.93
95	0.07	1.9	1.71	3.17	0.55		95	0.05	0.16	1.95	1.55	1.42		95	0	4.32	4.14	8.5	3.71		95	1.97	2.13	3.39	5.35	2.77
96	0.3	2.8	1.68	4.09	2.54		96	0	2.15	2.4	0.24	0.95		96	0.1	5.07	6.13	15.84	14.04		96	0.32	2.2	4.11	8.96	15.99
97	0.04	0.75	3.29	2.36	0.59		97	0.32	0.69	2.06	2.22	0.68		97	0.04	3.01	3.71	14.82	3.75		97	0.36	6.46	1.66	10.55	0.55
98	0.53	0.95	2.06	1.73	1.03		98	0.29	1.89	6.26	0.2	1.75		98	0.28	1.41	5.19	11.08	8.39		98	0.29	2.68	5.92	10.7	6.96
99	0.31	4.7	3.38	3.36	0.18		99	0.59	5.9	1.39	1.2	5.84		99	0.28	5.35	5.24	8.5	4.65		99	0.45	3.06	5.85	5.35	5.02
100	0.37	2.06	3.93	4.63	1.03		100	0.04	7.3	1.06	1.23	1.27		100	0.66	1.81	0.83	6.69	3.83		100	0.25	1.79	2.64	10.07	3.62
101	0.06	0.85	0.89	2.11	1.63		101	0.08	1.44	0.2	0.8	1.63		101	0.48	3.06	4.68	5.31	8.59		101	0	0.08	2.72	12.99	4.85
102	0.02	1.75	1.1	3.63	0.55		102	0.13	0.32	1.06	0.55	0.12		102	0.17	5.61	5.05	7.92	5.08		102	0.07	1.88	2.21	6.05	9.96
103	0.02	0.4	2.17	3.34	0.25		103	0.26	1.18	0.24	1.3	0.05		103	0.53	2.07	1.78	6.99	2.1		103	0.05	2.5	2.26	5.96	1.87
104	0.14	0.2	3.2	6	0.59		104	0.04	0.94	1.27	0.47	1.36		104	0.01	1.96	4.58	11.77	1.11		104	0.09	5.17	2.79	5.97	6.24
105	1.34	0.62	4.17	1.17	0.26		105	0.04	0.95	1.69	0.5	0.91		105	0.4	4.17	5.96	3.25	1.95		105	0.05	0.75	1.64	4.54	6.2
106	0.05	2.58	1.45	2.27	0.71		106	0	0.1	1.04	3.34	0.27		106	1.18	2.65	1.19	5.41	1.85		106	0	1.47	2.94	8.72	1.99
107	1.93	2.51	3.11	1.68	1.61		107	0	0.95	0.27	2.64	0.22		107	0	1.19	2.14	7.76	0.68		107	0.01	0.53	2.86	5.13	2.77
108	0.46	0.79	1.27	2.26	0.63		108	0	1.26	1.66	2.58	0.38		108	0.01	4.46	4.01	6.88	2.97		108	0.02	2.77	5.95	6.47	5.34
109	1.66	1.05	1.14	3.06	0.6		109	0	0.5	0.27	0.49	0.09		109	0.52	1.35	2.73	7.78	1.94		109	0.06	0.52	1.21	2.79	3.51
110	0	1.96	2	5.04	0.78		110	0.47	0.26	0.14	2.14	0.1		110	0	1.92	0.88	6.13	7.6		110	0.12	0.31	1.19	9.06	4.99
111	0.08	0.25	2.95	4.49	1.5		111	0.01	0.91	0.51	2.44	0.1		111	1.23	1.04	4.42	7.23	4.03		111	0.03	1.37	5.13	13.25	3.88
112	0.03	2.32	2.73	1.34	0.13		112	0	1.04	0.23	1.6	0.2		112	0.03	1.93	8.54	6.2	2.06		112	0.07	0.81	2.75	6.02	2.54
113	0.03	1.09	1.14	1.78	0.09		113	0.38	0.1	0.87	0.44	0.03		113	0.86	3.43	2.15	4.96	1.45		113	0.21	3.87	3.99	2.12	4.05
114	0.46	6.18	1.34	3.14	1.64		114	0.29	0.2	0.19	0.61	0.08		114	0.04	0.83	2.46	11.8	4.35		114	0.01	1.96	1.49	3.59	5.74
115	0.06	2.12	1.02	1.98	1.14		115	0.24	0.64	0.81	1.29	0.52		115	0.29	4.71	3.15	5.24	2.17		115	0.18	2.97	1.8	5.36	4.25
116	0.1	0.17	1.76	3.72	0.17		116	0.03	1	0.83	0.35	0.19		116	0.13	2.7	7.09	6.59	2.2		116	0	0.34	2.83	3.94	2.75
117	0	1.74	3.86	6.61	0.38		117	0.04	0.97	1.01	1.56	1.09		117	0	3.01	2.8	4.41	2.4		117	0.04	0.81	2.73	8.54	13.76
118	0.1	2.18	0.13	4.13	0.03		118	0	0.43	0.53	3.7	0.17		118	0.27	1.81	1.82	5.7	3.49		118	0.06	0.94	7.03	11.05	5.96
119	0.34	1.73	1.22	6.73	0.56		119	0.32	1.04	0.18	0.86	0.43		119	0.62	4.99	6.24	6.03	1.49		119	0	0.73	1.58	6.5	2.59
120	0.6	1.8	0.03	0.94	0.49		120	0	0.04	0.11	1.17	0.26		120	0.09	1.73	3.1	5.34	2.16		120	1.78	0.49	2.44	3.76	3.34
121	0.51	0.99	6.48	5.14	2.65		121	0.02	0.18	0.54	0.53	1.13		121	0	2.25	3.33	6.77	1.18		121	0.26	1.37	1.43	5.52	3.31
122	1.45	1.19	2.33	3.97	0.21		122	0.19	0.09	1.03	1.38	1.6		122	2.06	1.17	1.95	5.77	3.24		122	0	0.26	10.31	15.36	3.61
123	0.02	2.17	0.76	6.56	0.51		123	0.17	0.29	5.25	12.15	0.01		123	0.45	1.88	3.09	6.16	1.55		123	0.09	0.54	3.29	15.98	4.63
124	0.45	1.17	1.34	2.35	0.02		124	0.36	1.27	1.3	1.06	1.08		124	0.42	2.87	1.68	4.7	1.31		124	1.16	2.62	2.67	5.67	4.2
125	2.22	0.35	2.13	3.64	3.2		125	0	0.01	2.56	0.74	0.01		125	0.46	0.78	1.9	14.32	1.63		125	0.38	0.76	1.56	16.85	5.21
126	0.03	2.79	1.15	3.67	0.33		126	0.37	0.65	1.4	0.78	0.86		126	0.18	2.05	2.18	7.67	1.7		126	0	2.15	1.62	8.66	7.34
127	0.65	0.74	1.41	4.04	0.34		127	0.15	1.32	0.36	2.1	0.01		127	0.34	2.01	5.69	7.08	1.79		127	0.56	2.86	2.69	4.97	4.73
128	0.01	2.22	1.09	3.61	0.66		128	0	0.38	1.8	0.65	0.06		128	0.14	2.22	7.21	13.85	1.36		128	0.11	0.87	1.79	19.25	5.42
129	0.07	4.93	0.08	3.78	0.8		129	0.26	1.02	1.92	2.83	0.99		129	0.04	3.23	5.04	10.22	0.7		129	0.2	1.88	2.48	5.15	5.49
130	0.05	0.5	4.32	1.97	0.9		130	0	0.47	0.79	1.62	0.02		130	0.47	2.1	7.17	8.5	0.88		130	0	2.05	1.61	32.83	3.35
131	0.1	0.3	3.07	2.56	1.3		131	0	0.01	1.69	1.66	1.02		131	0.41	1.23	3.31	7.96	2.28		131	0.03	2.19	2.64	2.08	3.36
132	0.14	0.19	2.71	4.37	0.03		132	0	0.95	1.47	2.71	0.04		132	0.01	1.84	3.89	6.96	2.07		132	0.42	0.39	2.53	3.59	7.09
133	0.22	0.31	2.55	4.37	0.97		133	0.01	0.34	0.91	4.08	0.52		133	0.38	2.58	0.64	3.69	10.99		133	0.02	0.29	1.78	4.5	2.37
134	0	2.88	7.66	4.63	1.44		134	0	0.07	0.57	1.48	0.02		134	0.15	2.63	8.76	6.96	3.53		134	0.08	0.27	3.61	6.08	2.47
135	0	1.97	0.3	4.24	0.22		135	0.13	1.2	0.38	0.87	0.93		135	0.23	2.91	3.47	9.62	3.03		135	0.39	0.63	2.45	5.38	10.02
136	0.28	1.49	1.07	3.59	2.39		136	0.52	1.34	5.26	0.93	0.04		136	1.5	4.13	4.34	6.27	4.39		136	1.01	1.06	1.66	9.4	13.33
137	0.15	2.93	0.2	2.23	0.08		137	0.33	1.24	1.03	1.79	0.2		137	0.66	3.16	0.65	6.22	4.12		137	0.25	0.96	4.97	3.33	5.02
138	0.11	0.48	1.05	6.78	0.1		138	0.01	1.05	0.63	1.86	0.45		138	0	2.76	2.18	6.67	3.53		138	0.58	1.46	3.36	4.24	8.6
139	0.17	1.27	0.96	3.7	0.02		139	0.18	0.99	3.68	1.66	0.62		139	0.11	1.93	1.11	7.41	3.23		139	1.17	1.79	3.43	13.61	12.35
140	0.61	1.52	1.48	3.32	0.54		140	0	1.15	5.05	1.66	0.21		140	0.36	2.32	4.53	6.14	4.77		140	0.75	1.38	4.07	11.16	7.14
141	0.15	1.93	2.35	4.4	0.16		141	0.04	0.01	1.21	0.69	0.05		141	0.8	5.46	4.11	5.25	5.06		141	0.35	1.76	1.93	3.57	5.15
142	0.35	1.13	1.41	4.04	0.21		142	0	0.09	1.31	1.09	0.26		142	0.16	4.14	5.24	10.16	5.05		142	0.26	1.41	2.94	4.63	8.74
143	0.06	0.25	3.06	3.25	0.27		143	0	0.2	0.61	1.1	0.19		143	0.21	1.86	5.73	12.14	7.99		143	0.62	2.28	2.15	11.92	4.49
144	0.67	2.39	1.3	1.89	0.43		144	0.13	1.83	5.25	0.9	0.8		144	0.1	1.66	2.09	16.15	1.62		144	0.08	0.23	3.03	4.6	3.18
145	0	0.87	2.24	3.55	1.05		145	0.01	0.01	1.28	0.93	0.32		145	0.03	1	7.86	6.52	1.78		145	0.07	1.93	3.25	3.2	6.21
146	0	1.97	0.06	0.62	0		146	0	1.83	0.95	2.24	0.38		146	1.17	2.27	5.4	8.45	7.66		146	0.44	1.27	4.56	8.57	5.09
147	0.23	2.16	1.92	2.88	1.26		147	0	0	2.67	0.55	0.08		147	0.06	2.29	4.51	15.7	0.97		147	0.04	1.44	2.67	14.05	7.64
148	0.22	1.07	10.2	2.42	0.68		148	0.17	1.07	0.9	5.32	0.24		148	0.17	2.87	2.62	7.43	4.02		148	0.17	2.11	1.63	7.86	13.95
149	0.49	1.49	4.19	3.78	0.08		149	0.03	1.16	3.59	4.44	0.96		149	0.22	2.67	6.39	9.13	6		149	0.02	0.89	3.27	2.36	6.94
150	0.01	3.55	2.67	3.21	0.42		150	0.49	0.25	0.64	2.99	0.86		150	1.21	3.73	2.12	8.83	4.05		150	0.14	2.62	2.41	19.28	3.8
151	0.3	1.27	2.08	2.51	1.7		151	0	0.66	0.56	0.67	0.8		151	0.52	2.44	2.06	9.13	1.34		151	0.16	0.96	2.68	29.23	11.84
152	0.4	0.41	1.29	6.81	0.37		152	0.5	0.37	0.6	2	1.97		152	1.06	7.06	2.13	5.03	5.09		152	0.07	0.96	2.47	10.94	6.73
153	0.04	2.43	0.67	1.92	0.99		153	0.25	1.02	1.26	0.67	0.68		153	0.64	4.71	1.5	9.96	5.59		153	0.12	0.88	1.77	5.22	6.25
154	0.34	0.26	1.47	3.03	0.62		154	0.04	1.65	1.63	0.82	0.01		154	0.07	3.26	4.45	3.4	4.38		154	0.06	2.44	2.1	6.4	4.43
155	0	1.11	1.44	3.99	0.65		155	0.05	0.09	0.61	0.53	1.01		155	0.93	1.71	3.55	10.78	3		155	0.37	0.71	1.73	9.9	4.43
156	0.76	3.84	0.89	2.02	0.12		156	0.05	0.91	1.2	1.66	0.31		156	1.65	5.88	2.47	15.1	1.94		156	0	1.12	2.09	4.83	6.23
157	1.4	2.93	0.91	3.29	2.87		157	0	0.02	1.79	0	0.19		157	0	2.65	1.52	8.02	3.79		157	0.19	2.28	4.26	5.14	4.8
158	1.12	1.37	0.9	5.66	1.79		158	0.12	0.11	0.87	0.49	0.04		158	0.07	6	1.89	13.09	6.61		158	0.05	0.49	4.8	6.91	3.99
159	0.04	0.62	0.91	3.71	0.46		159	0.19	0.84	0.49	0.22	0.5		159	0.02	1.65	5.86	16.3	4.46		159	0.17	2.37	2.84	20.28	8.02
160	1.14	3.08	3.29	16.2	0.61		160	0.41	0.08	0.25	0.69	0.07		160	0.16	2.17	7.14	6.63	1.89		160	0.02	2.61	3.08	7.15	7.49
161	0.14	3.85	3.29	10.22	0.19		161	0	0.57	0.43	2.06	0.47		161	1.11	0.21	3.38	5.4	3.25		161	0.02	1.35	2.92	9.33	2.48
162	0.62	4.06	1.96	3.91	0.37		162	0.26	1.69	1.59	0.22	0.07		162	0.37	2.74	3.87	11.62	4		162	0.29	2.57	2.88	16.7	3.55
163	0.69	0.96	1.93	4.13	0.09		163	0.01	0.27	2.04	0.26	0.51		163	0.21	2.29	3.01	5.67	2.07		163	0.05	1.84	5.15	9.34	7.53
164	0.11	1.04	1.65	3.67	0.05		164	0.01	0.13	0.33	0.02	0.11		164	0.11	5.39	1.23	4.88	3.5		164	0.02	0.82	3.79	6.92	4.36
165	0.18	0.27	2.02	2.31	1.01		165	0.04	0.18	0.98	0.11	0.27		165	0.12	2.18	5.7	3.38	4.07		165	0.06	0.61	1.57	5.78	4.07
166	0.53	2.01	3.33	8.21	0.07		166	0.21	0.39	2.17	0.31	0		166	0.46	3.14	7.84	9.74	4.97		166	0.01	0.98	2.8	2.82	4.28
167	0.29	1.7	0.79	4.04	0.31		167	0	0.78	0.42	4.17	0.1		167	0.36	1.05	1.48	8.32	4.44		167	0.22	2.39	5.23	8.92	7.83
168	0.26	3.02	2.33	3.89	0.24		168	0.13	0.35	0.93	0.6	1.01		168	0.6	3.34	2.52	8.11	3.03		168	0.02	1.19	4.17	5.29	5.47
169	0.33	0.31	0.2	5.29	0.09		169	0.18	0.74	1.07	0.43	0.95		169	0	1.2	4.46	5.48	5.01		169	0.6	1.17	5.43	7.58	6.96
170	0.03	0.72	2.22	5.41	0.65		170	0	0.02	1.2	0.01	0.15		170	0.84	3.55	7.1	11.68	1.38		170	0.56	1.81	2.76	3.46	2.88
171	0.02	0.47	2.47	2.82	0.31		171	0	2.54	2.05	0.62	1.04		171	0.02	1.92	2	11.83	5.78		171	0.3	2.69	3.17	5.88	4.89
172	0.01	0.43	1.03	6.42	1.57		172	0	0.82	1.35	0.61	0.54		172	0.7	2.39	3.05	15.06	3.26		172	0.19	0.96	3.7	8.46	4.2
173	0.01	0.43	1.93	4.39	0.15		173	0.53	1.07	1.11	0.22	0.3		173	0	3.05	1.47	5.91	4.73		173	0.32	0.53	5.7	4.91	10.85
174	0.17	0.16	2.54	6.86	1.06		174	0.02	1.28	6.53	0.4	0.01		174	0.04	3.47	1.42	9.9	1		174	0	1.81	1.87	4.66	6.45
175	0.08	1.37	2.54	3.2	0		175	0.01	0.58	0.46	0.74	0.35		175	0.05	2.99	4.41	7.02	3.01		175	0.11	1.34	3.26	12.33	1.37
176	0.12	2.01	1.95	2.4	0.16		176	0	1.21	1.23	1.16	0.02		176	0.02	2.67	4.25	6.71	4.55		176	0.22	0.71	3.86	7	4.05
177	0.47	0.81	0.31	2.74	0.19		177	0.34	0.93	0.84	0.9	0.01		177	0.94	2.36	3.29	9.74	6.12		177	0.02	2.74	4.28	9.08	3.62
178	0.58	1.49	3.12	4.41	0.08		178	0	0.22	1.11	1.02	0.08		178	0.12	1.84	2.59	6.63	4.12		178	0.02	0.5	8.03	8.04	2.22
179	0.46	1.8	2.87	6.88	0.57		179	0	0.36	0.68	0.64	0.1		179	0.49	1.44	1.73	10.02	3.75		179	0.01	2.32	5.51	9.87	2.88
180	0.01	3.42	0.88	4.59	1.01		180	0	0.01	2.69	1.81	0.03		180	0.8	2.8	1.82	7.94	6.21		180	0.24	2.07	3.15	4.68	7.82
181	0.44	0.79	0.12	4.62	0.72		181	0.12	0.44	1	4.99	1.33		181	0.05	0.79	4.49	6.96	4.98		181	0.38	1.81	3.71	8.58	3.47
182	0.43	3.02	0.73	2.96	3.16		182	0.05	0.59	0.24	0.62	0.26		182	0.43	5.48	8.15	6.52	5.51		182	0.01	1.14	2.86	17.81	12.52
183	0.01	0.47	1.55	3.42	0.84		183	0	0.06	1.9	1.49	0.27		183	0.37	4.97	2.82	9.09	11.5		183	0.18	3.46	3.15	7.1	6.14
184	0.17	1.62	1.19	5.92	0.07		184	0.05	0.34	0.56	1	0.93		184	0.18	1.69	6.91	12.54	6.12		184	0.11	2.44	4.11	3.73	6.47
185	0.41	1.55	2.14	3.94	0.2		185	0.11	0.4	0.56	1.4	0.05		185	0.01	2	4.33	11.02	2.12		185	0.49	2.58	2.59	8.16	1.6
186	0.32	2.2	1.69	2.22	1.04		186	0	1.04	0.53	0.1	0.51		186	0	3.44	3.94	3.6	5.32		186	0.05	2.03	3.41	4.81	6.85
187	0.27	1.4	2.9	7.12	1.09		187	0	1.57	0.6	1.54	0.59		187	0.92	3.59	3.53	9.17	2.97		187	0.01	1.46	2.89	4.03	2.17
188	0	1.87	2.55	2.11	1.03		188	0	2.97	0.79	0.28	0.09		188	0.27	2.83	1.18	12.13	3.97		188	0.45	3.47	2.12	4.8	7.53
189	0.24	1.65	1.39	7.32	0.61		189	0	0	1.95	0.17	0.5		189	0.41	1.62	4.69	9.31	6.39		189	0.21	2.73	1.89	3.59	3.06
190	0.23	1.99	0.77	2.46	0.1		190	0.02	0.71	0.28	0.05	0.06		190	0.17	5.16	8.36	9.68	2.22		190	0.26	2.54	2.36	4.31	4.38
191	0.02	1.55	1.84	3.14	2.46		191	0.04	1.09	1.77	0.36	0.01		191	0.41	2.28	4.32	5.75	2.33		191	0	1.85	1.4	10.6	12.14
192	0.4	1.18	0.29	5.8	0.85		192	0.04	1.52	1.65	0.18	0.03		192	0.18	2.42	2.95	7.49	5.85		192	0.47	2.4	2.74	5.49	4.67
193	0.33	0.15	0.79	6.08	0.11		193	0	2.31	0.3	0.37	0.08		193	0.98	4.95	7.08	9.25	0.52		193	0	4.52	1.22	4.03	6.74
194	0.45	2.05	3.12	8.15	0		194	0	0.69	0.83	0.49	0.82		194	0	0.29	1.73	12.06	4.54		194	0.34	0.52	4.61	10.04	2.07
195	0	1.87	3.78	3.17	0		195	0	0.21	1.83	1.8	0.36		195	0.92	2.31	2.93	11.83	2.93		195	0.04	2.8	4.07	6.02	3.31
196	0.02	0.88	0.52	4.09	0		196	0	0.3	1.1	8.63	0.32		196	0.22	2.87	1.06	7.71	3.48		196	0.04	0.66	3.07	3.23	2.36
197	0	0.2	1.22	2.36	0.39		197	0	1.55	1.5	0.97	0.06		197	0.36	2.03	4.45	5.86	5.1		197	0.11	1.22	1.94	20.55	7.07
198	0.06	0.76	2.45	1.73	0.06		198	0.46	1.03	0.66	0.8	0.03		198	0.09	2.97	4.79	19.9	3.33		198	0.06	0.82	3.82	11.9	10.82
199	0	3.03	0.91	3.36	0.03		199	0	0.49	0.93	0.74	1.71		199	0.56	2.61	8.21	11.85	2.31		199	0.05	1.4	5.98	3.09	1.6
200	0	2.91	4.4	4.63	0.02		200	0	0.7	1.15	0.04	0.22		200	1.61	1.95	3.55	3.86	2.59		200	0.08	2.21	4.9	2.49	6.25
201	0.04	1.2	1.89	2.8	0.16		201	0.02	0.14	0.65	0.83	2.66		201	0.64	2.17	2.21	7.39	3.89		201	0.05	2.53	1.46	5.19	5.57
202	0.06	0.19	1.03	1.4	1.72		202	3.3	0.06	1.61	0.66	0.39		202	0.04	0.86	2.4	7.59	0.54		202	0.13	0.62	2.43	3.06	4.6
203	0.38	0.29	1.27	2.67	1.05		203	0.28	0.76	0.89	1.87	0.68		203	0.01	1.58	3	6.69	2.26		203	0.33	1.48	3.06	5.93	4.48
204	0.23	0.5	1.06	5.56	0.9		204	0.06	1.63	3.78	1.59	1.7		204	1.86	5.57	2.8	5.11	4.28		204	0.3	1.3	4.14	9.2	5.59
205	0.04	0.33	2.14	1.47	0.31		205	0.27	0.14	1.27	0.69	1.72		205	0.29	2.86	3.53	6.6	5.43		205	0.36	2.42	2.91	5.75	3.51
206	0.03	0.75	1.03	6.77	2.27		206	0.09	1.39	3.57	8.7	3.76		206	0.56	1.02	5.41	8.31	3.44		206	0.05	1.08	1.88	5.36	4.94
207	0.19	0.12	0.92	1.73	0.43		207	0.07	0.16	5.18	1.3	0.83		207	0.2	2.07	4	13.41	2.97		207	0.68	1.36	3.17	5.49	2.91
208	0.04	0.33	0.63	1.51	0.56		208	0.03	2.37	0.75	1.91	0.67		208	0.04	1.53	3.5	10.88	12.17		208	0.5	0.53	2.24	2.52	4.68
209	0.2	0.86	0.33	3.17	2.32		209	0	1	1.63	3.04	6.27		209	0.03	2.15	10.92	9.74	5.57		209	0.93	0.69	3.12	12.76	3.1
210	0.03	0.32	0.64	3.52	0.64		210	0.98	0.63	0.7	0.74	0.34		210	0.07	1.11	3.38	13.26	1.75		210	0.03	0.91	2.62	13.5	3.35
211	0.08	0.52	0.43	2.36	2		211	0.21	0.13	2.3	1.33	3.95		211	0.11	2.24	9.28	4.93	2.49		211	0	0.13	2.38	4.52	1.5
212	0	0.43	1.81	2.74	0.28		212	0.75	0.9	1.03	4.2	0.6		212	0.1	5.03	5.98	5.34	2.84		212	0.06	1.05	4.61	11.02	7.94
213	0.05	0.12	2.86	5.37	6.59		213	0.28	0.24	1.52	2.75	4.37		213	0.5	6.6	4.84	7.09	3.92		213	0.11	0.53	3.55	6.83	8.43
214	0.36	0.56	1.24	5.12	0.02		214	0	0.11	1.69	1.28	0.43		214	0.04	2.14	3.35	6.33	1.97		214	0.11	1.53	1.55	2.69	14.41
215	0.03	0.58	0.98	1.77	4.27		215	0.2	0.95	0.3	8.17	2.8		215	0.58	2.64	1.81	9.36	3.13		215	0.02	2.08	0.03	8.99	5.28
216	0.08	0.07	0.82	3.78	0.07		216	0.49	0.04	1.91	8.71	1.23		216	0.01	1.78	5.88	7.25	3.86		216	0.29	3.9	2.14	5.4	2.18
217	0.04	0.36	2.02	1.89	6.58		217	0.44	0.76	1.15	2.64	0		217	0.02	3.78	4.97	6.08	8.86		217	0	1.09	2.24	4.56	3.69
218	0.16	0.26	0.53	4.35	1.56		218	2.45	0.62	0.25	1.68	0.63		218	0	0.43	10.15	6.52	4.59		218	0.94	3.26	0.69	6.78	9.36
219	0.11	0.05	1.55	4.65	4.23		219	0.34	0.62	0.62	3.38	9.09		219	0.61	2.22	11.81	6.75	4.24		219	0.04	0.73	0.81	7.6	2.55
220	0.29	1.39	1.03	20.58	2.01		220	0.22	0.42	0.61	0.58	4.21		220	0.5	2.04	1.7	6.55	8.29		220	0.02	0.53	2.28	5.61	6.75
221	0.37	0.43	0.71	2.82	8.31		221	0.02	0.09	0.72	1.73	0.81		221	0.22	2.78	3.52	5.62	2.79		221	0.21	1.64	2.23	3.57	2.44
222	0.02	1.08	0.29	5.69	0.61		222	0.16	0.02	1.81	1.52	0.53		222	0.16	0.12	6.58	7.17	2.28		222	0.71	1.06	2.61	3.71	0.99
223	0.32	0.31	1.39	1.35	7.33		223	0.41	0.49	1.35	1.73	0.68		223	0.04	2.53	3.97	13.7	6.45		223	0.48	0.98	2.11	7.51	2.46
224	0.04	0.81	0.59	3.68	1.78		224	0.01	0.37	0.99	1.55	1		224	0.37	1.81	2.71	5.79	5.55		224	0.14	0.09	4.02	8.39	2.62
225	0.31	0.06	0.49	1.02	0.12		225	0.37	0.83	1.96	0.96	2.78		225	0.03	5.68	2.42	14.22	4.83		225	0.23	0.92	1.96	8.91	2.49
226	0.08	0.29	0.08	2.97	6.47		226	1.26	0.07	2.98	6.56	1.08		226	0.93	1.49	2.15	6.7	3.08		226	0.05	0.52	2.96	7.99	8.86
227	0.02	0.14	0.31	2.28	1.09		227	0.74	0.53	0.14	2.45	5.16		227	0.52	3.15	8.26	5.63	3.05		227	0.16	0.9	1.66	7.16	7.62
228	0.31	0.51	1.32	2.88	7.79		228	0.44	1.16	2.11	2.69	0.4		228	0	2.08	2.57	8.93	4.54		228	0.17	0.7	1.36	9.6	8.25
229	0	0.43	0.77	6.02	1.24		229	0.16	0.52	2.68	0.31	0.53		229	0.04	3.59	5.81	9.59	5.63		229	0.24	2.11	1.77	4.81	2.64
230	0.01	0.15	1.1	1.3	1.08		230	0.03	0.75	3.59	6.02	6.03		230	0.73	3.47	3.96	12.88	4.68		230	0.04	0.39	2.39	5.02	10.7
231	0.02	0.81	1.33	2.5	5.68		231	0.06	1	1.32	3.99	2.35		231	0.48	0.85	2.91	7.59	2.38		231	0.12	3.08	1.42	10.18	11.85
232	0.01	0.52	1.63	2.25	11.07		232	0.42	0.09	0.57	1.03	1.21		232	1.48	1.25	5.15	8.73	4.09		232	0.54	2.8	2.66	4.79	0.79
233	0.04	0.76	0.4	4.43	4.87		233	0.46	0.07	0.26	2.41	2.2		233	0.16	1.72	2.88	11.07	2.7		233	0.05	1.08	2.03	9.35	0.63
234	0.04	2.77	0.66	2.18	3.97		234	0.21	0.57	0.29	10.22	1.54		234	0.04	1.49	1.9	13.27	7.34		234	0.62	1.37	2.21	4.69	3.08
235	0.41	0.9	2.47	5.49	0.83		235	0.22	0.58	2.13	1.49	0.59		235	0.15	1.6	3.31	14.42	2.89		235	0.13	0.47	4.06	4.47	7.66
236	0.06	0.91	0.15	2.03	0.03		236	0	0.95	1.5	0.77	2.58		236	0.35	5	3.01	4.79	4.61		236	0.03	0.98	5.95	4.11	5.5
237	0.03	0.24	1.11	2.65	0.74		237	0.11	1.27	0.75	3.9	2.26		237	0.01	0.84	3.86	8.88	1.37		237	0.33	4.11	3.65	14.1	6.07
238	0.03	0.62	1.62	7.58	3.58		238	0.4	0.51	6.72	7.73	1.1		238	0.07	3.18	1.6	8.55	8.54		238	0.01	0.74	2.18	7.5	8.78
239	0.13	0.46	0.73	2.81	7.09		239	0.03	0.78	1.13	1.07	1.21		239	0.01	4.07	3.32	6.68	3.96		239	0.01	1.95	4.8	3.07	10.17
240	0.32	0.01	1.29	2.53	1.02		240	0.28	0.6	0.99	2.64	2.2		240	0.06	2.19	4.92	5.81	5.42		240	0.89	1.32	3.45	6.43	10.49
241	0.4	1.13	4.08	3.99	0.03		241	0	0.4	0.95	3.51	0.12		241	0.11	1.52	5.16	7.1	2.78		241	0.3	2.03	2.94	4.33	5.46
242	0.33	0.71	1.33	3.73	0.16		242	0.38	0.79	1.52	6.6	0.9		242	0.08	3.52	2.28	7.32	5.16		242	0.45	3.77	2.58	5.35	1.69
243	0.03	1.53	3.26	3.3	1.61		243	0.43	0.06	3.21	4.11	2.09		243	0.46	4.33	4.18	5.6	3.6		243	0.19	2.61	2.22	3.21	9.74
244	0.31	0.61	5.44	1.48	2.02		244	0.19	1.27	1.55	6.63	1.51		244	0.37	2.42	7.39	7.87	3.94		244	0	1.41	4.3	6.87	5.5
245	0.37	0.66	2.92	2.08	1.07		245	1.15	0.06	8.73	3.87	2.74		245	0.02	4.5	1.76	4.88	2.57		245	0.68	3.55	5.99	7.78	14.78
246	0.21	0.94	0.4	4.9	0.39		246	1	0.55	1.89	0.86	7.94		246	0.34	1.4	4.5	8.95	4.54		246	0.1	5.77	2.35	8.16	1.57
247	0.43	0.34	1.33	1.39	7.11		247	0.05	0.1	0.83	9.34	0.6		247	0.26	3.08	3.37	9.32	4.69		247	0.14	2.38	3.55	11.03	5.15
248	0.29	1.66	1.57	2.74	0.63		248	0.04	0.59	3.99	2.35	0.75		248	0.3	3.36	10.6	5.99	10.02		248	0	2.65	1.95	27.64	3.73
249	0.28	1.12	1.76	2.59	0.92		249	0.38	1.47	2.08	2.84	6.69		249	0.09	1.48	3.13	13.28	4.55		249	0.26	4.04	2.55	13.62	5.34
250	0.04	0.32	1.52	1.84	0.53		250	0.27	1.09	2.65	3.73	0		250	0.28	5.39	2.84	9.12	4.91		250	0.02	4.72	7.38	15.38	7.6
251	0.18	2.08	2.13	1.03	2.83		251	1.16	0.78	1.47	1.59	0.88		251	0.1	1.27	3.69	5.98	4.44		251	0.47	1.82	3.39	3.49	6.83
252	0.02	0.74	0.99	0.99	0.79		252	0.07	0.42	1.03	5.13	2.7		252	0.12	3.3	2.61	11.16	8.36		252	0.22	2.24	5.53	9.23	5.94
253	0.2	2.04	1.45	2.88	7.23		253	0.06	0.94	0.67	5.74	1.01		253	0.42	1.32	4.5	9.88	3.42		253	0	0.68	0.5	8.31	5.3
254	0.01	0.29	0.56	1.98	0.84		254	0.36	0.95	1.47	4.04	0.2		254	0.54	5.8	3.27	12.34	3.17		254	0.21	0.8	6.97	4.33	1.96
255	0.08	0.13	2.6	2.14	0.24		255	0.22	0.17	2.78	9.04	0.64		255	1.42	2.83	5.03	7.02	1.93		255	0	1.97	3.84	10.43	4.7
256	0.01	0.91	1.54	3.24	0.92		256	1.01	0.05	4.86	2.83	1.22		256	0.02	0.62	3.53	8.56	2.15		256	0.01	1.36	5.86	4.28	6.57
257	0.31	0.24	0.15	4.78	0.32		257	0.61	0.9	1.62	1.18	7.56		257	0.29	2.44	3	5.44	4.65		257	0.2	1.01	6.9	12.43	5.62
258	0.44	0.06	0.59	1.43	2.74		258	0.34	0	0.28	1.01	1.25		258	0.51	1.71	5.81	7.88	1.6		258	0.12	1.37	1.33	6.5	4.16
259	0.46	0.45	2.12	1.7	2.62		259	0.37	0.06	2.66	3.11	5		259	0.7	7.39	4	8.62	2.7		259	0.49	1.21	4.86	4.15	3.2
260	0.49	0.56	0.12	2.3	2.52		260	0.14	0.84	0.15	5.59	5.84		260	0.91	1.53	2.04	4.84	1.41		260	0.05	0.55	2.41	6.05	7.97
261	0.01	0.91	0.85	1.63	0.87		261	0.02	1.07	0.45	4.92	2.18		261	0.43	1.05	3.75	23.07	1.68		261	1.73	1.55	2.97	3.81	4.22
262	0.08	0.86	2.11	4.72	0.37		262	0.13	0.87	1.04	2.9	1.22		262	0.44	3.35	6.77	6.43	1.64		262	1.07	5.79	3.29	11.21	2.97
263	0.11	1.74	1.54	1.99	5.14		263	0.01	0.74	1.47	1.93	1.35		263	0.12	2.14	2.27	6.65	1.35		263	0.02	3.43	2.18	7.44	3
264	0	1.1	0.26	2.51	1		264	0.13	0.01	0.89	2.11	2.8		264	0.18	1.45	8.83	11.55	6.32		264	0.15	3.35	3.32	7.73	2.96
265	0.19	0.19	1.53	4.14	1.78		265	0.34	1.13	0.7	2.21	4.39		265	0.61	1.4	7.48	9.44	2.33		265	0.47	3.4	4.92	5.21	6.54
266	0.48	1.55	2.58	1.66	2.58		266	0.35	0.19	0.72	8.1	3.09		266	0.17	3.82	3.63	7.86	2.22		266	0.18	2.39	1.63	7.65	5.66
267	0.01	2.22	1.65	3.29	1.16		267	0.02	0.1	1.27	4.35	5.18		267	0.47	3.6	7.83	5.46	4.14		267	0	4.94	2.62	5.49	8.96
268	0.6	0.27	0.4	3.11	3.66		268	0.04	0.04	1.41	0.82	6.24		268	0.19	3.67	4.85	16.49	2.73		268	0.64	1.93	1.47	4.2	7.24
269	0.47	0.29	3.32	2.25	1.04		269	0.09	0.5	0.19	3.06	4.67		269	0.64	5.15	2.33	7.42	2.25		269	0.04	6.11	3.61	6.82	7.48
270	0	0.39	1.32	4.27	2.02		270	0.33	0.88	3.04	1.94	4.9		270	0.05	4.83	4.74	15.95	4.51		270	0.5	1.5	0.65	5.49	3.47
271	0.24	1.92	0.97	0.62	2.02		271	0.39	0	0.03	5.26	0.51		271	0.08	1.13	8.54	5.87	2.85		271	0	3.33	3.74	3.39	2.31
272	0.92	0.91	2.56	1.32	3.64		272	0.43	0.05	1.04	8.24	0.28		272	0.09	1.99	4.35	12.2	2.75		272	0.21	0.97	1.85	10.45	6.57
273	0.49	0.36	0.56	4.54	0.78		273	0.01	0.9	2.62	3.16	0.88		273	0.48	1.82	4.8	13.49	2.68		273	0	1.88	2.05	7	2.9
274	0.12	0.23	0.43	5.25	1.11		274	0.05	0.19	0.21	9.98	0.45		274	0.2	1.52	4.38	5.83	5.43		274	0.45	1	4.46	11.04	4.08
275	0.05	1.06	0.8	2.49	3.54		275	0.4	0.1	1.59	1.44	3.75		275	0.12	1.8	2.63	7.52	9.63		275	0.43	1.63	2.96	8.21	6.08
276	0.11	1.94	2.85	2.68	0.89		276	0.23	0.7	0.35	0.55	1.11		276	0.02	1.48	2.53	11.57	5.88		276	0.05	3.94	5.33	5.51	3.54
277	0.26	1.34	4.32	1.31	1.42		277	0.65	0.87	0.29	2.53	0.43		277	0.74	4.15	1.61	5.86	1.55		277	0.47	3.47	6.43	3.84	5.64
278	0.12	1.11	1.03	4.04	1.42		278	0.75	0.38	1.03	2.95	7.01		278	0.42	2.62	4.28	13.92	2.06		278	0.04	2.39	3.26	2.87	7.76
279	0.06	2.56	1.93	2.82	0.62		279	0.1	0.92	0.26	4.96	7.22		279	0.24	2.94	4.81	18.37	3.57		279	0.34	0.66	3.12	6.38	3.02
280	0.02	1.06	1.35	2.05	1.52		280	0.3	0.56	0.17	3.25	2.62		280	0.21	3.03	2.69	7.23	3.33		280	0.35	1.03	8.17	9.4	4.42
281	0.51	0	0.15	2.54	4.42		281	0.05	0.12	0.47	4.57	7.97		281	0.55	7.38	1.46	5.47	4.11		281	0.29	1.21	2.12	5.02	3.72
282	0.07	2.05	1.22	1.72	2.9		282	0.5	0	0.74	2.81	0.88		282	0	2.93	1.43	8.88	4.37		282	0	2.64	3.06	2.2	4.89
283	0.03	2.64	2.72	2.88	1.81		283	0.04	0.23	0.73	0.89	0.4		283	0.03	0.71	3.54	6.91	2.83		283	0.37	4.3	1.54	13.65	5.02
284	0.04	0.01	4.07	1.91	6.24		284	0.07	0.01	2.68	1.95	2.94		284	0.05	1.36	5.97	7.8	3.23		284	0.16	5.31	4.7	7.5	8.41
285	0.01	0.15	1.61	2	3.14		285	0.21	3.02	0.11	4.09	1.42		285	0	2.78	5.43	6.37	2.1		285	0.46	2.63	2.58	8.77	4.66
286	0.03	0.17	1.34	3.56	0.66		286	0.37	0.13	0.07	10.61	0.35		286	0.2	3.14	10.78	7.64	0.44		286	0.51	0.32	7.1	6.58	8.2
287	0.12	1.04	3.15	4.22	7.25		287	0.47	0.24	0.58	1.54	1.03		287	0.08	2.89	3.83	13.29	2.42		287	0.15	1.72	1.4	7.92	4.96
288	0.83	1.19	0.49	1.74	4.64		288	0	0.16	2.36	4.32	1.7		288	0.63	2.56	2.8	8.57	3.56		288	0.05	0.74	4.59	2.92	1.98
289	0.83	0.51	0.76	2.97	0.19		289	0.04	0.03	2.4	5.87	0.12		289	0.04	1.9	6.83	5.6	3.59		289	0	1.7	4.11	4.37	2.73
290	0.07	2.32	1.15	3.32	3.16		290	0.39	3.03	0.46	1.97	4.12		290	0.1	4.15	4.56	7.13	4.52		290	0.24	0.57	8.64	10.39	5.28
291	1.11	1.48	0.91	2.41	3.66		291	0.01	0.21	0.78	7.16	5.31		291	0.18	5.03	3.59	7.29	5.12		291	0.1	0.87	9.34	2.84	2.67
292	0.12	0.18	0.64	3.55	4.17		292	0.04	0.14	3.65	4.22	0.74		292	0.6	2.78	2.81	7.06	6.58		292	0.04	3.21	2.65	5.27	5.52
293	0.09	0.79	2.34	1.87	0.03		293	0	2.02	1.08	0.64	1.96		293	0.04	1.26	1.77	9.82	3.63		293	0.01	2.73	2.91	5.47	12.83
294	0.99	0.58	0.55	4.39	0.52		294	0	0.42	1.29	2.04	3.99		294	0.51	8.23	4.48	12.18	5.56		294	0.04	7.05	7.1	5.2	6.59
295	0.08	2.97	1.6	2.38	2.21		295	0.06	0.03	0.27	3.12	1.58		295	0	3.55	2.84	11.01	3.5		295	0.1	4.98	1.86	10.89	5.09
296	0.34	0.51	0.58	3.66	1.87		296	0.41	0.13	4.71	3.6	1.39		296	0.32	3.43	8.49	29.47	3.35		296	0.01	5.99	6.75	2.09	6.04
297	0.31	1.03	1.51	5.04	1.3		297	0.44	0.08	0.19	1.2	2.89		297	0.34	0.78	1.88	8.49	4.03		297	0.09	2.41	3	6.59	2.9
298	1.12	0.27	1.54	6.25	0.62		298	0.48	0.55	0.75	3.75	1.88		298	0.48	3.83	4.92	9.32	7.25		298	0.08	3.36	4.76	4.71	4.54
299	0.21	1.57	1.83	6.07	0.76		299	0	0.85	0.29	7.82	3.63		299	0.11	1.69	7.97	5.39	3.48		299	0.18	2.41	8.08	9.51	5.76
300	0.02	1.85	1.19	6.75	1.9		300	0	0.44	1.96	8.67	0.59		300	0	3.68	5.06	9.44	2.81		300	0.55	0.14	9.18	6.59	4.82
ZF_160J/m2_DD							PA_160J/m2_DD							ZF_640J/m2_DD							PA_640J/m2_DD
Kruskal-Wallis test							Kruskal-Wallis test							Kruskal-Wallis test							Kruskal-Wallis test
P value	<0.0001						P value	<0.0001						P value	<0.0001						P value	<0.0001
Exact or approximate P value?	Approximate						Exact or approximate P value?	Approximate						Exact or approximate P value?	Approximate						Exact or approximate P value?	Approximate
P value summary	****						P value summary	****						P value summary	****						P value summary	****
Do the medians vary signif. (P < 0.05)?	Yes						Do the medians vary signif. (P < 0.05)?	Yes						Do the medians vary signif. (P < 0.05)?	Yes						Do the medians vary signif. (P < 0.05)?	Yes
Number of groups	5						Number of groups	5						Number of groups	5						Number of groups	5
Kruskal-Wallis statistic	803.2						Kruskal-Wallis statistic	541.8						Kruskal-Wallis statistic	1009						Kruskal-Wallis statistic	1009
Data summary							Data summary							Data summary							Data summary
Number of treatments (columns)	5						Number of treatments (columns)	5						Number of treatments (columns)	5						Number of treatments (columns)	5
Number of values (total)	1500						Number of values (total)	1500						Number of values (total)	1500						Number of values (total)	1500
Dunn's multiple comparisons test	Mean rank diff.	Significant?	Summary	Adjusted P Value			Dunn's multiple comparisons test	Mean rank diff.	Significant?	Summary	Adjusted P Value			Dunn's multiple comparisons test	Mean rank diff.	Significant?	Summary	Adjusted P Value			Dunn's multiple comparisons test	Mean rank diff.	Significant?	Summary	Adjusted P Value
Ctrl vs. 0h	-483.8	Yes	****	<0.0001			Ctrl vs. 0h	-353.5	Yes	****	<0.0001			Ctrl vs. 0h	-492.8	Yes	****	<0.0001			Ctrl vs. 0h	-394.4	Yes	****	<0.0001
Ctrl vs. 1h	-633.8	Yes	****	<0.0001			Ctrl vs. 1h	-635.4	Yes	****	<0.0001			Ctrl vs. 1h	-705.4	Yes	****	<0.0001			Ctrl vs. 1h	-663.8	Yes	****	<0.0001
Ctrl vs. 2h	-976.8	Yes	****	<0.0001			Ctrl vs. 2h	-755.3	Yes	****	<0.0001			Ctrl vs. 2h	-1095	Yes	****	<0.0001			Ctrl vs. 2h	-1001	Yes	****	<0.0001
Ctrl vs. 4h	-417.2	Yes	****	<0.0001			Ctrl vs. 4h	-451.7	Yes	****	<0.0001			Ctrl vs. 4h	-658.4	Yes	****	<0.0001			Ctrl vs. 4h	-855.7	Yes	****	<0.0001
0h vs. 1h	-150	Yes	***	0.0002			0h vs. 1h	-281.9	Yes	****	<0.0001			0h vs. 1h	-212.6	Yes	****	<0.0001			0h vs. 1h	-269.5	Yes	****	<0.0001
0h vs. 2h	-493	Yes	****	<0.0001			0h vs. 2h	-401.8	Yes	****	<0.0001			0h vs. 2h	-602.6	Yes	****	<0.0001			0h vs. 2h	-606.3	Yes	****	<0.0001
0h vs. 4h	66.65	No	ns	0.595			0h vs. 4h	-98.15	No	ns	0.0552			0h vs. 4h	-165.6	Yes	****	<0.0001			0h vs. 4h	-461.3	Yes	****	<0.0001
1h vs. 2h	-343	Yes	****	<0.0001			1h vs. 2h	-119.9	Yes	**	0.007			1h vs. 2h	-390	Yes	****	<0.0001			1h vs. 2h	-336.8	Yes	****	<0.0001
1h vs. 4h	216.6	Yes	****	<0.0001			1h vs. 4h	183.7	Yes	****	<0.0001			1h vs. 4h	46.99	No	ns	>0.9999			1h vs. 4h	-191.9	Yes	****	<0.0001
2h vs. 4h	559.6	Yes	****	<0.0001			2h vs. 4h	303.6	Yes	****	<0.0001			2h vs. 4h	437	Yes	****	<0.0001			2h vs. 4h	144.9	Yes	***	0.0004
Test details	Mean rank 1	Mean rank 2	Mean rank diff.	n1	n2		Test details	Mean rank 1	Mean rank 2	Mean rank diff.	n1	n2		Test details	Mean rank 1	Mean rank 2	Mean rank diff.	n1	n2		Test details	Mean rank 1	Mean rank 2	Mean rank diff.	n1	n2
Ctrl vs. 0h	248.2	732	-483.8	300	300		Ctrl vs. 0h	311.3	664.8	-353.5	300	300		Ctrl vs. 0h	160.1	652.9	-492.8	300	300		Ctrl vs. 0h	167.6	562	-394.4	300	300
Ctrl vs. 1h	248.2	882	-633.8	300	300		Ctrl vs. 1h	311.3	946.7	-635.4	300	300		Ctrl vs. 1h	160.1	865.5	-705.4	300	300		Ctrl vs. 1h	167.6	831.4	-663.8	300	300
Ctrl vs. 2h	248.2	1225	-976.8	300	300		Ctrl vs. 2h	311.3	1067	-755.3	300	300		Ctrl vs. 2h	160.1	1255	-1095	300	300		Ctrl vs. 2h	167.6	1168	-1001	300	300
Ctrl vs. 4h	248.2	665.4	-417.2	300	300		Ctrl vs. 4h	311.3	763	-451.7	300	300		Ctrl vs. 4h	160.1	818.5	-658.4	300	300		Ctrl vs. 4h	167.6	1023	-855.7	300	300
0h vs. 1h	732	882	-150	300	300		0h vs. 1h	664.8	946.7	-281.9	300	300		0h vs. 1h	652.9	865.5	-212.6	300	300		0h vs. 1h	562	831.4	-269.5	300	300
0h vs. 2h	732	1225	-493	300	300		0h vs. 2h	664.8	1067	-401.8	300	300		0h vs. 2h	652.9	1255	-602.6	300	300		0h vs. 2h	562	1168	-606.3	300	300
0h vs. 4h	732	665.4	66.65	300	300		0h vs. 4h	664.8	763	-98.15	300	300		0h vs. 4h	652.9	818.5	-165.6	300	300		0h vs. 4h	562	1023	-461.3	300	300
1h vs. 2h	882	1225	-343	300	300		1h vs. 2h	946.7	1067	-119.9	300	300		1h vs. 2h	865.5	1255	-390	300	300		1h vs. 2h	831.4	1168	-336.8	300	300
1h vs. 4h	882	665.4	216.6	300	300		1h vs. 4h	946.7	763	183.7	300	300		1h vs. 4h	865.5	818.5	46.99	300	300		1h vs. 4h	831.4	1023	-191.9	300	300
2h vs. 4h	1225	665.4	559.6	300	300		2h vs. 4h	1067	763	303.6	300	300		2h vs. 4h	1255	818.5	437	300	300		2h vs. 4h	1168	1023	144.9	300	300

## Sheet: data for gene expression
6-4 photolyase visible light induction										Table Analyzed	6-4 photolyase visible light induction					ANOVA table	SS	DF	MS	F (DFn, DFd)	P value		Sidak's multiple comparisons test	Mean Diff.	95.00% CI of diff.	Significant?	Summary	Adjusted P Value		Test details	Mean 1	Mean 2	Mean Diff.	SE of diff.	N1	N2	t	DF
	ZF					PA										Interaction	6633	5	1327	F (5, 24) = 2499	P<0.0001
	MEAN	SD	N			MEAN	SD	N		Two-way ANOVA	Ordinary					Row Factor	6820	5	1364	F (5, 24) = 2569	P<0.0001		ZF							ZF
DD	1	0.202868	3		DD	1	0.01535	3		Alpha	0.05					Column Factor	7069	1	7069	F (1, 24) = 13315	P<0.0001		DD vs. 30min	-0.3799	-2.039 to 1.279	No	ns	0.9769		DD vs. 30min	1	1.38	-0.3799	0.5949	3	3	0.6386	24
30min	1.3799	0.016355	3		30min	0.647366	0.012078	3								Residual	12.74	24	0.5309				DD vs. 1h	-4.783	-6.442 to -3.125	Yes	****	<0.0001		DD vs. 1h	1	5.783	-4.783	0.5949	3	3	8.04	24
1h	5.78332	1.28265	3		1h	1.6381	0.029358	3		Source of Variation	% of total variation	P value	P value summary	Significant?									DD vs. 3h	-41.84	-43.49 to -40.18	Yes	****	<0.0001		DD vs. 3h	1	42.84	-41.84	0.5949	3	3	70.32	24
3h	42.8354	1.12516	3		3h	0.710518	0.039179	3		Interaction	32.3	<0.0001	****	Yes									DD vs. 6h	-62.56	-64.22 to -60.9	Yes	****	<0.0001		DD vs. 6h	1	63.56	-62.56	0.5949	3	3	105.2	24
6h	63.5632	1.82709	3		6h	1.5836	0.068173	3		Row Factor	33.21	<0.0001	****	Yes									DD vs. 9h	-59.81	-61.47 to -58.15	Yes	****	<0.0001		DD vs. 9h	1	60.81	-59.81	0.5949	3	3	100.5	24
9h	60.8068	0.261373	3		9h	1.63882	0.063982	3		Column Factor	34.42	<0.0001	****	Yes
																							PA							PA
																							DD vs. 30min	0.3526	-1.306 to 2.011	No	ns	0.9833		DD vs. 30min	1	0.6474	0.3526	0.5949	3	3	0.5927	24
																							DD vs. 1h	-0.6381	-2.297 to 1.021	No	ns	0.8248		DD vs. 1h	1	1.638	-0.6381	0.5949	3	3	1.073	24
																							DD vs. 3h	0.2895	-1.369 to 1.948	No	ns	0.9932		DD vs. 3h	1	0.7105	0.2895	0.5949	3	3	0.4866	24
																							DD vs. 6h	-0.5836	-2.242 to 1.075	No	ns	0.8713		DD vs. 6h	1	1.584	-0.5836	0.5949	3	3	0.981	24
																							DD vs. 9h	-0.6388	-2.298 to 1.02	No	ns	0.8241		DD vs. 9h	1	1.639	-0.6388	0.5949	3	3	1.074	24
ddb2 visible light induction										Table Analyzed	ddb2 visible light induction					ANOVA table	SS	DF	MS	F (DFn, DFd)	P value		Sidak's multiple comparisons test	Mean Diff.	95.00% CI of diff.	Significant?	Summary	Adjusted P Value		Test details	Mean 1	Mean 2	Mean Diff.	SE of diff.	N1	N2	t	DF
	ZF					PA										Interaction	171	5	34.19	F (5, 24) = 41.38	P<.001
	MEAN	SD	N			MEAN	SD	N		Two-way ANOVA	Ordinary					Row Factor	2673	5	534.5	F (5, 24) = 646.9	P<.001		ZF							ZF
DD	1	0.119333	3		DD	1	0.0969109	3		Alpha	0.05					Column Factor	101.9	1	101.9	F (1, 24) = 123.3	P<.001		DD vs. 30min	0.1089	-1.96 to 2.178	No	ns	>.999		DD vs. 30min	1	0.8911	0.1089	0.7422	3	3	0.1467	24
30min	0.891116	0.090209	3		30min	1.52586	0.408068	3								Residual	19.83	24	0.8262				DD vs. 1h	-0.5331	-2.602 to 1.536	No	ns	0.962		DD vs. 1h	1	1.533	-0.5331	0.7422	3	3	0.7182	24
1h	1.53306	0.225574	3		1h	1.72798	0.05609	3		Source of Variation	% of total variation	P value	P value summary	Significant?									DD vs. 3h	-11.71	-13.77 to -9.636	Yes	***	<.001		DD vs. 3h	1	12.71	-11.71	0.7422	3	3	15.77	24
3h	12.7054	0.468384	3		3h	4.5649	1.18806	3		Interaction	5.766	<.001	***	Yes									DD vs. 6h	-21.6	-23.67 to -19.53	Yes	***	<.001		DD vs. 6h	1	22.6	-21.6	0.7422	3	3	29.1	24
6h	22.6007	2.60107	3		6h	20.1789	0.615387	3		Row Factor	90.13	<.001	***	Yes									DD vs. 9h	-23.85	-25.92 to -21.78	Yes	***	<.001		DD vs. 9h	1	24.85	-23.85	0.7422	3	3	32.13	24
9h	24.8494	0.039143	3		9h	14.3932	0.941156	3		Column Factor	3.436	<.001	***	Yes
																							PA							PA
																							DD vs. 30min	-0.5259	-2.595 to 1.543	No	ns	0.964		DD vs. 30min	1	1.526	-0.5259	0.7422	3	3	0.7085	24
																							DD vs. 1h	-0.728	-2.797 to 1.341	No	ns	0.871		DD vs. 1h	1	1.728	-0.728	0.7422	3	3	0.9809	24
																							DD vs. 3h	-3.565	-5.634 to -1.496	Yes	***	<.001		DD vs. 3h	1	4.565	-3.565	0.7422	3	3	4.803	24
																							DD vs. 6h	-19.18	-21.25 to -17.11	Yes	***	<.001		DD vs. 6h	1	20.18	-19.18	0.7422	3	3	25.84	24
																							DD vs. 9h	-13.39	-15.46 to -11.32	Yes	***	<.001		DD vs. 9h	1	14.39	-13.39	0.7422	3	3	18.05	24
6-4 photolyase H2O2 induction										Table Analyzed	6-4 photolyase H2O2 induction					ANOVA table	SS	DF	MS	F (DFn, DFd)	P value		Sidak's multiple comparisons test	Mean Diff.	95.00% CI of diff.	Significant?	Summary	Adjusted P Value		Test details	Mean 1	Mean 2	Mean Diff.	SE of diff.	N1	N2	t	DF
	ZF					PA										Interaction	686.8	5	137.4	F (5, 24) = 69.62	P<.001
	MEAN	SD	N			MEAN	SD	N		Two-way ANOVA	Ordinary					Row Factor	758.2	5	151.6	F (5, 24) = 76.85	P<.001		ZF							ZF
Ctrl	1	0.147698	3		Ctrl	1	0.158938	3		Alpha	0.05					Column Factor	447.5	1	447.5	F (1, 24) = 226.8	P<.001		Ctrl vs. 30min	-1.885	-5.083 to 1.312	No	ns	0.452		Ctrl vs. 30min	1	2.885	-1.885	1.147	3	3	1.644	24
30min	2.8852	0.354734	3		30min	1.20109	0.142934	3								Residual	47.35	24	1.973				Ctrl vs. 1h	-0.4	-3.598 to 2.798	No	ns	0.999		Ctrl vs. 1h	1	1.4	-0.4	1.147	3	3	0.3487	24
1h	1.39996	0.339761	3		1h	0.893531	0.396025	3		Source of Variation	% of total variation	P value	P value summary	Significant?									Ctrl vs. 3h	-2.924	-6.121 to 0.274	No	ns	0.085		Ctrl vs. 3h	1	3.924	-2.924	1.147	3	3	2.549	24
3h	3.92363	0.409012	3		3h	1.37806	0.221542	3		Interaction	35.41	<.001	***	Yes									Ctrl vs. 6h	-24.12	-27.32 to -20.92	Yes	***	<.001		Ctrl vs. 6h	1	25.12	-24.12	1.147	3	3	21.03	24
6h	25.1175	4.69548	3		6h	1.81544	0.25602	3		Row Factor	39.08	<.001	***	Yes									Ctrl vs. 9h	-14.29	-17.49 to -11.09	Yes	***	<.001		Ctrl vs. 9h	1	15.29	-14.29	1.147	3	3	12.46	24
9h	15.2925	0.92003	3		9h	1.02008	0.186418	3		Column Factor	23.07	<.001	***	Yes
																							PA							PA
																							Ctrl vs. 30min	-0.2011	-3.399 to 2.997	No	ns	>.999		Ctrl vs. 30min	1	1.201	-0.2011	1.147	3	3	0.1753	24
																							Ctrl vs. 1h	0.1065	-3.091 to 3.304	No	ns	>.999		Ctrl vs. 1h	1	0.8935	0.1065	1.147	3	3	0.09283	24
																							Ctrl vs. 3h	-0.3781	-3.576 to 2.82	No	ns	0.999		Ctrl vs. 3h	1	1.378	-0.3781	1.147	3	3	0.3296	24
																							Ctrl vs. 6h	-0.8154	-4.013 to 2.382	No	ns	0.963		Ctrl vs. 6h	1	1.815	-0.8154	1.147	3	3	0.711	24
																							Ctrl vs. 9h	-0.02008	-3.218 to 3.178	No	ns	>.999		Ctrl vs. 9h	1	1.02	-0.02008	1.147	3	3	0.01751	24
ddb2 H2O2 induction										Table Analyzed	ddb2 H2O2 induction					ANOVA table	SS	DF	MS	F (DFn, DFd)	P value		Sidak's multiple comparisons test	Mean Diff.	95.00% CI of diff.	Significant?	Summary	Adjusted P Value		Test details	Mean 1	Mean 2	Mean Diff.	SE of diff.	N1	N2	t	DF
	ZF					PA										Interaction	82.33	5	16.47	F (5, 24) = 15.19	P<.001
	MEAN	SD	N			MEAN	SD	N		Two-way ANOVA	Ordinary					Row Factor	1002	5	200.3	F (5, 24) = 184.8	P<.001		ZF							ZF
Ctrl	1	0.117314	3		Ctrl	1	0.110373	3		Alpha	0.05					Column Factor	7.393	1	7.393	F (1, 24) = 6.821	P=.015		Ctrl vs. 30min	-0.3798	-2.75 to 1.99	No	ns	0.995		Ctrl vs. 30min	1	1.38	-0.3798	0.85	3	3	0.4468	24
30min	1.37976	0.060512	3		30min	1.0141	0.09937	3								Residual	26.01	24	1.084				Ctrl vs. 1h	0.001718	-2.368 to 2.372	No	ns	>.999		Ctrl vs. 1h	1	0.9983	0.001718	0.85	3	3	0.002021	24
1h	0.998282	0.047711	3		1h	0.855952	0.003017	3		Source of Variation	% of total variation	P value	P value summary	Significant?									Ctrl vs. 3h	-3.402	-5.772 to -1.032	Yes	**	0.003		Ctrl vs. 3h	1	4.402	-3.402	0.85	3	3	4.003	24
3h	4.40221	0.382377	3		3h	2.61734	0.065201	3		Interaction	7.368	<.001	***	Yes									Ctrl vs. 6h	-11.26	-13.63 to -8.895	Yes	***	<.001		Ctrl vs. 6h	1	12.26	-11.26	0.85	3	3	13.25	24
6h	12.2646	1.60929	3		6h	12.4838	0.84732	3		Row Factor	89.64	<.001	***	Yes									Ctrl vs. 9h	-8.241	-10.61 to -5.871	Yes	***	<.001		Ctrl vs. 9h	1	9.241	-8.241	0.85	3	3	9.695	24
9h	9.24084	1.88749	3		9h	16.7525	2.43775	3		Column Factor	0.6617	0.015	*	Yes
																							PA							PA
																							Ctrl vs. 30min	-0.0141	-2.384 to 2.356	No	ns	>.999		Ctrl vs. 30min	1	1.014	-0.0141	0.85	3	3	0.01659	24
																							Ctrl vs. 1h	0.144	-2.226 to 2.514	No	ns	>.999		Ctrl vs. 1h	1	0.856	0.144	0.85	3	3	0.1695	24
																							Ctrl vs. 3h	-1.617	-3.987 to 0.7526	No	ns	0.301		Ctrl vs. 3h	1	2.617	-1.617	0.85	3	3	1.903	24
																							Ctrl vs. 6h	-11.48	-13.85 to -9.114	Yes	***	<.001		Ctrl vs. 6h	1	12.48	-11.48	0.85	3	3	13.51	24
																							Ctrl vs. 9h	-15.75	-18.12 to -13.38	Yes	***	<.001		Ctrl vs. 9h	1	16.75	-15.75	0.85	3	3	18.53	24
6-4 photolyase UV induction										Table Analyzed	6-4 photolyase UV induction					ANOVA table	SS	DF	MS	F (DFn, DFd)	P value		Sidak's multiple comparisons test	Mean Diff.	95.00% CI of diff.	Significant?	Summary	Adjusted P Value		Sidak's multiple comparisons test	Mean Diff.	95.00% CI of diff.	Significant?	Summary	Adjusted P Value		Test details	Mean 1	Mean 2	Mean Diff.	SE of diff.	N1	N2	t	DF		Test details	Mean 1	Mean 2
	ZF					PA										Interaction	10308	9	1145	F (9, 40) = 519.8	P<.001
	MEAN	SD	N			MEAN	SD	N		Two-way ANOVA	Ordinary					Row Factor	13606	9	1512	F (9, 40) = 686.1	P<.001		ZF							PA							ZF										PA
Ctrl	1	0.057912	3		Ctrl	1	0.101746	3		Alpha	0.05					Column Factor	9035	1	9035	F (1, 40) = 4100	P<.001		Ctrl vs. 3	-1.792	-5.334 to 1.751	No	ns	0.761		Ctrl vs. 3	-1.886	-5.429 to 1.656	No	ns	0.707		Ctrl vs. 3	1	2.792	-1.792	1.212	3	3	1.478	40		Ctrl vs. 3	1	2.886
3h	2.79179	0.194296	3		3h	2.8861	0.298704	3								Residual	88.14	40	2.204				Ctrl vs. 6	-4.69	-8.233 to -1.148	Yes	**	0.004		Ctrl vs. 6	-2.798	-6.34 to 0.745	No	ns	0.213		Ctrl vs. 6	1	5.69	-4.69	1.212	3	3	3.87	40		Ctrl vs. 6	1	3.798
6h	5.69046	0.234745	3		6h	3.79764	0.737128	3		Source of Variation	% of total variation	P value	P value summary	Significant?									Ctrl vs. 9	-9.544	-13.09 to -6.001	Yes	***	<.001		Ctrl vs. 9	-3.567	-7.11 to -0.02461	Yes	*	0.047		Ctrl vs. 9	1	10.54	-9.544	1.212	3	3	7.874	40		Ctrl vs. 9	1	4.567
9h	10.5435	0.186684	3		9h	4.5672	0.244137	3		Interaction	31.2	<.001	***	Yes									Ctrl vs. 12	-12.21	-15.75 to -8.664	Yes	***	<.001		Ctrl vs. 12	-5.153	-8.696 to -1.611	Yes	**	0.001		Ctrl vs. 12	1	13.21	-12.21	1.212	3	3	10.07	40		Ctrl vs. 12	1	6.153
12h	13.2065	0.345736	3		12h	6.15317	0.545725	3		Row Factor	41.19	<.001	***	Yes									Ctrl vs. 24	-71.63	-75.18 to -68.09	Yes	***	<.001		Ctrl vs. 24	-6.355	-9.897 to -2.812	Yes	***	<.001		Ctrl vs. 24	1	72.63	-71.63	1.212	3	3	59.1	40		Ctrl vs. 24	1	7.355
24h	72.6345	5.56761	3		24h	7.35479	1.23059	3		Column Factor	27.35	<.001	***	Yes									Ctrl vs. 36	-85.69	-89.23 to -82.15	Yes	***	<.001		Ctrl vs. 36	-8.664	-12.21 to -5.121	Yes	***	<.001		Ctrl vs. 36	1	86.69	-85.69	1.212	3	3	70.7	40		Ctrl vs. 36	1	9.664
36h	86.6888	0.604235	3		36h	9.6638	0.138354	3															Ctrl vs. 48	-34.76	-38.3 to -31.22	Yes	***	<.001		Ctrl vs. 48	-2.795	-6.337 to 0.7477	No	ns	0.214		Ctrl vs. 48	1	35.76	-34.76	1.212	3	3	28.68	40		Ctrl vs. 48	1	3.795
48h	35.7621	2.33471	3		48h	3.79487	0.100819	3															Ctrl vs. 54	-33.63	-37.17 to -30.09	Yes	***	<.001		Ctrl vs. 54	-4.054	-7.596 to -0.5111	Yes	*	0.016		Ctrl vs. 54	1	34.63	-33.63	1.212	3	3	27.74	40		Ctrl vs. 54	1	5.054
54h	34.6281	1.97918	3		54h	5.05369	0.256846	3															Ctrl vs. 60 h	-30.84	-34.38 to -27.29	Yes	***	<.001		Ctrl vs. 60 h	-4.092	-7.634 to -0.5493	Yes	*	0.015		Ctrl vs. 60 h	1	31.84	-30.84	1.212	3	3	25.44	40		Ctrl vs. 60 h	1	5.092
60 h	31.8365	0.672696	3		60 h	5.09186	0.164124	3
ddb2 UV induction										Table Analyzed	ddb2 UV					ANOVA table	SS	DF	MS	F (DFn, DFd)	P value		Sidak's multiple comparisons test	Mean Diff.	95.00% CI of diff.	Significant?	Summary	Adjusted P Value		Sidak's multiple comparisons test	Mean Diff.	95.00% CI of diff.	Significant?	Summary	Adjusted P Value		Test details	Mean 1	Mean 2	Mean Diff.	SE of diff.	N1	N2	t	DF		Test details	Mean 1	Mean 2
	ZF					PA										Interaction	1688	9	187.5	F (9, 40) = 53.54	P<.001
	MEAN	SD	N			MEAN	SD	N		Two-way ANOVA	Ordinary					Row Factor	8503	9	944.8	F (9, 40) = 269.7	P<.001		ZF							PA							ZF										PA
Ctrl	1	0.0187342	3		Ctrl	1	0.0048295	3		Alpha	0.05					Column Factor	1675	1	1675	F (1, 40) = 478.2	P<.001		Ctrl vs. 3	0.1404	-4.326 to 4.607	No	ns	>.999		Ctrl vs. 3	-2.72	-7.187 to 1.746	No	ns	0.54		Ctrl vs. 3	1	0.8596	0.1404	1.528	3	3	0.09185	40		Ctrl vs. 3	1	3.72
3h	0.859637	0.297963	3		3h	3.72037	0.224947	3								Residual	140.1	40	3.503				Ctrl vs. 6	0.1155	-4.351 to 4.582	No	ns	>.999		Ctrl vs. 6	-4.481	-8.948 to -0.01474	Yes	*	0.049		Ctrl vs. 6	1	0.8845	0.1155	1.528	3	3	0.0756	40		Ctrl vs. 6	1	5.481
6h	0.884468	0.118608	3		6h	5.48127	0.147747	3		Source of Variation	% of total variation	P value	P value summary	Significant?									Ctrl vs. 9	-0.08684	-4.553 to 4.38	No	ns	>.999		Ctrl vs. 9	-9.025	-13.49 to -4.558	Yes	***	<.001		Ctrl vs. 9	1	1.087	-0.08684	1.528	3	3	0.05683	40		Ctrl vs. 9	1	10.02
9h	1.08684	0.010181	3		9h	10.0245	0.230563	3		Interaction	14.06	<.001	***	Yes									Ctrl vs. 12	-0.6737	-5.14 to 3.793	No	ns	>.999		Ctrl vs. 12	-12.24	-16.71 to -7.774	Yes	***	<.001		Ctrl vs. 12	1	1.674	-0.6737	1.528	3	3	0.4409	40		Ctrl vs. 12	1	13.24
12h	1.67373	0.221341	3		12h	13.2409	0.948674	3		Row Factor	70.82	<.001	***	Yes									Ctrl vs. 24	-17.92	-22.39 to -13.46	Yes	***	<.001		Ctrl vs. 24	-42.01	-46.48 to -37.54	Yes	***	<.001		Ctrl vs. 24	1	18.92	-17.92	1.528	3	3	11.73	40		Ctrl vs. 24	1	43.01
24h	18.923	1.11993	3		24h	43.0093	3.42231	3		Column Factor	13.95	<.001	***	Yes									Ctrl vs. 36	-19.37	-23.84 to -14.91	Yes	***	<.001		Ctrl vs. 36	-55.38	-59.85 to -50.91	Yes	***	<.001		Ctrl vs. 36	1	20.37	-19.37	1.528	3	3	12.68	40		Ctrl vs. 36	1	56.38
36h	20.3716	4.4674	3		36h	56.3799	1.2443	3															Ctrl vs. 48	-10.03	-14.5 to -5.568	Yes	***	<.001		Ctrl vs. 48	-12.45	-16.92 to -7.985	Yes	***	<.001		Ctrl vs. 48	1	11.03	-10.03	1.528	3	3	6.566	40		Ctrl vs. 48	1	13.45
48h	11.0345	1.08257	3		48h	13.4513	1.22087	3															Ctrl vs. 54	-9.095	-13.56 to -4.629	Yes	***	<.001		Ctrl vs. 54	-17.35	-21.81 to -12.88	Yes	***	<.001		Ctrl vs. 54	1	10.1	-9.095	1.528	3	3	5.952	40		Ctrl vs. 54	1	18.35
54h	10.0952	3.07633	3		54h	18.3482	4.71701	3															Ctrl vs. 60 h	-11.22	-15.68 to -6.751	Yes	***	<.001		Ctrl vs. 60 h	-18.16	-22.63 to -13.69	Yes	***	<.001		Ctrl vs. 60 h	1	12.22	-11.22	1.528	3	3	7.34	40		Ctrl vs. 60 h	1	19.16
60 h	12.217	0.123357	3		60 h	19.1614	0.124996	3
ddb2 NAC treatment (blue light)									Student’s t-test (unpaired, two tailed)			3
	CTRL			NAC					Ctrl vs. NAC	ZFPAC-2 3h	P<0.001 ***
	MEAN	SD	N	MEAN	SD	N			Ctrl vs. NAC	ZF PAC-2 6h	P<0.001 ***
3h PAC-2	13.776	1.18228	3	1.91661	0.077661	3			Ctrl vs. NAC	PA EPA 3h	P=0.022 *
6h PAC-2	37.9049	3.50532	3	7.2942	0.106283	3			Ctrl vs. NAC	PA EPA 6h	P<0.001 ***
3h EPA	2.22181	0.004088	3	1.12725	0.232364	3
6h EPA	11.3225	0.829972	3	2.59593	0.111145	3
ddb2 NAC treatment (UV treatment)
	CTRL			NAC					Student’s t-test (unpaired, two tailed)			3
	MEAN	SD	N	MEAN	SD	N			Ctrl vs. NAC	ZF PAC-2 24h	P<0.001 ***
24h PAC-2	7.8544	0.064255	3	1.82403	0.025306	3			Ctrl vs. NAC	ZF PAC-2 36h	P<0.001 ***
36h PAC-2	9.59651	1.37368	3	1.60825	0.297673	3			Ctrl vs. NAC	PA EPA 24h	P<0.001 ***
24h EPA	52.4482	8.65478	3	6.95421	0.9486	3			Ctrl vs. NAC	PA EPA 36h	P<0.001 ***
36h EPA	47.8272	5.89155	3	7.41569	0.16625	3
[truncated: 6 more columns]

## Sheet: data for mRNA stability
PAC-2 CPD photolyase										Two-way ANOVA	Ordinary						Sidak's multiple comparisons test	Mean Diff.	95.00% CI of diff.	Significant?	Summary	Adjusted P Value
	Control					UV-C				Alpha	0.05						Control - UV-C
	MEAN	SD	N			MEAN	SD	N		Source of Variation	% of total variation	P value	P value summary	Significant?			0h	0	-8.22 to 8.22	No	ns	>0.99
0h	100	0	3		0h	100	0	3		Interaction	4.781	<0.001	***	Yes			2h	-25.32	-33.54 to -17.1	Yes	***	<0.001
2h	72.5564	2.27787	3		2h	97.8725	7.66526	3		Row Factor	77.55	<0.001	***	Yes			4h	-15.5	-23.72 to -7.281	Yes	***	<0.001
4h	61.3903	4.16823	3		4h	76.8912	5.23009	3		Column Factor	15.98	<0.001	***	Yes			6h	-26.94	-35.16 to -18.72	Yes	***	<0.001
6h	44.8088	1.47248	3		6h	71.7516	1.80263	3									8h	-21.28	-29.5 to -13.06	Yes	***	<0.001
8h	33.6068	0.686168	3		8h	54.884	3.38086	3		ANOVA table	SS	DF	MS	F (DFn, DFd)	P value		Test details	Mean 1	Mean 2	Mean Diff.	SE of diff.	N1	N2	t	DF
										Interaction	711.4	4	177.9	F (4, 20) = 14.12	P<0.001		Control - UV-C
										Row Factor	11540	4	2885	F (4, 20) = 229	P<0.001		0h	100	100	0	2.898	3	3	0	20
										Column Factor	2378	1	2378	F (1, 20) = 188.8	P<0.001		2h	72.56	97.87	-25.32	2.898	3	3	8.735	20
										Residual	252	20	12.6				4h	61.39	76.89	-15.5	2.898	3	3	5.348	20
																	6h	44.81	71.75	-26.94	2.898	3	3	9.296	20
																	8h	33.61	54.88	-21.28	2.898	3	3	7.342	20
EPA CPD photolyase										Two-way ANOVA	Ordinary						Sidak's multiple comparisons test	Mean Diff.	95.00% CI of diff.	Significant?	Summary	Adjusted P Value
	Control					UV-C				Alpha	0.05						Control - UV-C
	MEAN	SD	N			MEAN	SD	N		Source of Variation	% of total variation	P value	P value summary	Significant?			0h	0	-8.205 to 8.205	No	ns	>0.99
0h	100	0	3		0h	100	0	3		Interaction	0.7417	0.38	ns	No			2h	-1.023	-9.228 to 7.181	No	ns	>0.99
2h	104.147	1.94624	3		2h	105.17	1.0046	3		Row Factor	95.87	<0.001	***	Yes			4h	4.728	-3.476 to 12.93	No	ns	0.47
4h	80.9619	1.92984	3		4h	76.2334	3.12993	3		Column Factor	0.02736	0.69	ns	No			6h	-3.218	-11.42 to 4.986	No	ns	0.81
6h	69.2102	4.57762	3		6h	72.4286	2.32319	3									8h	2.122	-6.082 to 10.33	No	ns	0.96
8h	67.5409	5.50424	3		8h	65.4189	7.1107	3		ANOVA table	SS	DF	MS	F (DFn, DFd)	P value		Test details	Mean 1	Mean 2	Mean Diff.	SE of diff.	N1	N2	t	DF
										Interaction	55.36	4	13.84	F (4, 20) = 1.102	P=0.38		Control - UV-C
										Row Factor	7155	4	1789	F (4, 20) = 142.5	P<0.001		0h	100	100	0	2.893	3	3	0	20
										Column Factor	2.042	1	2.042	F (1, 20) = 0.1627	P=0.69		2h	104.1	105.2	-1.023	2.893	3	3	0.3536	20
										Residual	251.1	20	12.55				4h	80.96	76.23	4.728	2.893	3	3	1.635	20
																	6h	69.21	72.43	-3.218	2.893	3	3	1.113	20
																	8h	67.54	65.42	2.122	2.893	3	3	0.7336	20
PAC-2 6-4 photolyase										Two-way ANOVA	Ordinary						Sidak's multiple comparisons test	Mean Diff.	95.00% CI of diff.	Significant?	Summary	Adjusted P Value
	Control					UV-C				Alpha	0.05						Control - UV-C
	MEAN	SD	N			MEAN	SD	N		Source of Variation	% of total variation	P value	P value summary	Significant?			0h	0	-11.33 to 11.33	No	ns	>0.99
0h	100	0	3		0h	100	0	3		Interaction	14.82	<0.001	***	Yes			2h	-78.73	-90.07 to -67.4	Yes	***	<0.001
2h	18.1268	4.17861	3		2h	96.8601	4.19203	3		Row Factor	35.29	<0.001	***	Yes			4h	-80.34	-91.67 to -69.01	Yes	***	<0.001
4h	13.4689	0.187441	3		4h	93.8101	7.68418	3		Column Factor	48.78	<0.001	***	Yes			6h	-51.57	-62.9 to -40.24	Yes	***	<0.001
6h	12.9952	2.67081	3		6h	64.5678	11.2495	3									8h	-52.91	-64.25 to -41.58	Yes	***	<0.001
8h	12.5628	1.03084	3		8h	65.477	3.25753	3		ANOVA table	SS	DF	MS	F (DFn, DFd)	P value		Test details	Mean 1	Mean 2	Mean Diff.	SE of diff.	N1	N2	t	DF
										Interaction	6331	4	1583	F (4, 20) = 66.09	P<0.001		Control - UV-C
										Row Factor	15076	4	3769	F (4, 20) = 157.4	P<0.001		0h	100	100	0	3.996	3	3	0	20
										Column Factor	20839	1	20839	F (1, 20) = 870.2	P<0.001		2h	18.13	96.86	-78.73	3.996	3	3	19.7	20
										Residual	478.9	20	23.95				4h	13.47	93.81	-80.34	3.996	3	3	20.11	20
																	6h	13	64.57	-51.57	3.996	3	3	12.91	20
																	8h	12.56	65.48	-52.91	3.996	3	3	13.24	20
EPA 6-4 photolyase										Two-way ANOVA	Ordinary						Sidak's multiple comparisons test	Mean Diff.	95.00% CI of diff.	Significant?	Summary	Adjusted P Value
	Control					UV-C				Alpha	0.05						Control - UV-C
	MEAN	SD	N			MEAN	SD	N		Source of Variation	% of total variation	P value	P value summary	Significant?			0h	0	-12.17 to 12.17	No	ns	>0.99
0h	100	0	3		0h	100	0	3		Interaction	0.5072	0.41	ns	No			2h	-0.3656	-12.53 to 11.8	No	ns	>0.99
2h	48.5568	1.34492	3		2h	48.9224	10.19	3		Row Factor	96.98	<0.001	***	Yes			4h	-3.571	-15.74 to 8.596	No	ns	0.93
4h	46.1386	2.27988	3		4h	49.7092	2.5833	3		Column Factor	0.09834	0.38	ns	No			6h	6.551	-5.615 to 18.72	No	ns	0.54
6h	31.4755	5.20296	3		6h	24.9242	3.48242	3									8h	6.044	-6.123 to 18.21	No	ns	0.62
8h	26.258	7.85856	3		8h	20.2143	7.58718	3		ANOVA table	SS	DF	MS	F (DFn, DFd)	P value		Test details	Mean 1	Mean 2	Mean Diff.	SE of diff.	N1	N2	t	DF
										Interaction	116	4	29	F (4, 20) = 1.051	P=0.41		Control - UV-C
										Row Factor	22180	4	5545	F (4, 20) = 200.9	P<0.001		0h	100	100	0	4.29	3	3	0	20
										Column Factor	22.49	1	22.49	F (1, 20) = 0.8148	P=0.38		2h	48.56	48.92	-0.3656	4.29	3	3	0.08523	20
										Residual	552.1	20	27.6				4h	46.14	49.71	-3.571	4.29	3	3	0.8323	20
																	6h	31.48	24.92	6.551	4.29	3	3	1.527	20
																	8h	26.26	20.21	6.044	4.29	3	3	1.409	20
PAC-2 ddb2										Two-way ANOVA	Ordinary						Sidak's multiple comparisons test	Mean Diff.	95.00% CI of diff.	Significant?	Summary	Adjusted P Value
	Control					UV-C				Alpha	0.05						Control - UV-C
	MEAN	SD	N			MEAN	SD	N		Source of Variation	% of total variation	P value	P value summary	Significant?			0h	0	-12.16 to 12.16	No	ns	>0.99
0h	100	0	3		0h	100	0	3		Interaction	12.69	<0.001	***	Yes			2h	-35.4	-47.56 to -23.24	Yes	***	<0.001
2h	70.1014	10.8115	3		2h	105.501	2.63315	3		Row Factor	41.62	<0.001	***	Yes			4h	-58.52	-70.68 to -46.37	Yes	***	<0.001
4h	38.9525	3.35346	3		4h	97.4767	0.942499	3		Column Factor	43.48	<0.001	***	Yes			6h	-52.22	-64.38 to -40.06	Yes	***	<0.001
6h	33.4249	1.8039	3		6h	85.6438	7.41928	3									8h	-44.03	-56.19 to -31.87	Yes	***	<0.001
8h	26.9257	0.154955	3		8h	70.9543	9.01974	3		ANOVA table	SS	DF	MS	F (DFn, DFd)	P value		Test details	Mean 1	Mean 2	Mean Diff.	SE of diff.	N1	N2	t	DF
										Interaction	3166	4	791.4	F (4, 20) = 28.71	P<0.001		Control - UV-C
										Row Factor	10387	4	2597	F (4, 20) = 94.21	P<0.001		0h	100	100	0	4.287	3	3	0	20
										Column Factor	10850	1	10850	F (1, 20) = 393.6	P<0.001		2h	70.1	105.5	-35.4	4.287	3	3	8.258	20
										Residual	551.3	20	27.56				4h	38.95	97.48	-58.52	4.287	3	3	13.65	20
																	6h	33.42	85.64	-52.22	4.287	3	3	12.18	20
																	8h	26.93	70.95	-44.03	4.287	3	3	10.27	20
EPA ddb2										Two-way ANOVA	Ordinary						Sidak's multiple comparisons test	Mean Diff.	95.00% CI of diff.	Significant?	Summary	Adjusted P Value
	Control					UV-C				Alpha	0.05						Control - UV-C
	MEAN	SD	N			MEAN	SD	N		Source of Variation	% of total variation	P value	P value summary	Significant?			0h	0	-15.58 to 15.58	No	ns	>0.99
0h	100	0	3		0h	100	0	3		Interaction	9.373	<0.001	***	Yes			2h	-41.44	-57.02 to -25.86	Yes	***	<0.001
2h	64.519	15.167	3		2h	105.956	7.22012	3		Row Factor	69.81	<0.001	***	Yes			4h	-62.18	-77.76 to -46.6	Yes	***	<0.001
4h	33.9136	7.97923	3		4h	96.09	0.679195	3		Column Factor	18.26	<0.001	***	Yes			6h	-23.99	-39.58 to -8.415	Yes	**	0.001
6h	25.8925	5.9319	3		6h	49.8874	6.63406	3									8h	-19.28	-34.86 to -3.7	Yes	*	0.01
8h	12.9827	4.73288	3		8h	32.2633	2.18529	3		ANOVA table	SS	DF	MS	F (DFn, DFd)	P value		Test details	Mean 1	Mean 2	Mean Diff.	SE of diff.	N1	N2	t	DF
										Interaction	3323	4	830.7	F (4, 20) = 18.35	P<0.001		Control - UV-C
										Row Factor	24748	4	6187	F (4, 20) = 136.7	P<0.001		0h	100	100	0	5.493	3	3	0	20
										Column Factor	6473	1	6473	F (1, 20) = 143	P<0.001		2h	64.52	106	-41.44	5.493	3	3	7.543	20
										Residual	905.3	20	45.27				4h	33.91	96.09	-62.18	5.493	3	3	11.32	20
																	6h	25.89	49.89	-23.99	5.493	3	3	4.368	20
																	8h	12.98	32.26	-19.28	5.493	3	3	3.51	20
PAC-2 xpc										Two-way ANOVA	Ordinary						Sidak's multiple comparisons test	Mean Diff.	95.00% CI of diff.	Significant?	Summary	Adjusted P Value
	Control					UV-C				Alpha	0.05						Control - UV-C
	MEAN	SD	N			MEAN	SD	N		Source of Variation	% of total variation	P value	P value summary	Significant?			0h	0	-18.41 to 18.41	No	ns	>0.99
0h	100	0	3			100	0	3		Interaction	10.18	<0.001	***	Yes			2h	-46.72	-65.12 to -28.31	Yes	***	<0.001
2h	59.4792	0.166256	3			106.198	21.7409	3		Row Factor	53.5	<0.001	***	Yes			4h	-59.71	-78.12 to -41.3	Yes	***	<0.001
4h	32.6677	0.422499	3			92.3768	4.65153	3		Column Factor	32.47	<0.001	***	Yes			6h	-51.29	-69.69 to -32.88	Yes	***	<0.001
6h	21.3718	3.40925	3			72.6593	7.922	3									8h	-30.56	-48.97 to -12.16	Yes	***	<0.001
8h	17.3498	5.87436	3			47.9145	5.32497	3		ANOVA table	SS	DF	MS	F (DFn, DFd)	P value		Test details	Mean 1	Mean 2	Mean Diff.	SE of diff.	N1	N2	t	DF
										Interaction	3334	4	833.5	F (4, 20) = 13.19	P<0.001		Control - UV-C
										Row Factor	17523	4	4381	F (4, 20) = 69.34	P<0.001		0h	100	100	0	6.49	3	3	0	20
										Column Factor	10635	1	10635	F (1, 20) = 168.3	P<0.001		2h	59.48	106.2	-46.72	6.49	3	3	7.199	20
										Residual	1264	20	63.18				4h	32.67	92.38	-59.71	6.49	3	3	9.201	20
																	6h	21.37	72.66	-51.29	6.49	3	3	7.903	20
																	8h	17.35	47.91	-30.56	6.49	3	3	4.71	20
EPA xpc										Two-way ANOVA	Ordinary						Sidak's multiple comparisons test	Mean Diff.	95.00% CI of diff.	Significant?	Summary	Adjusted P Value
	Control					UV-C				Alpha	0.05						Control - UV-C
	MEAN	SD	N			MEAN	SD	N		Source of Variation	% of total variation	P value	P value summary	Significant?			0h	0	-11.56 to 11.56	No	ns	>0.99
0h	100	0	3			100	0	3		Interaction	2.247	0.001	**	Yes			2h	-5.276	-16.84 to 6.284	No	ns	0.69
2h	60.4645	3.28401	3			65.7402	10.7505	3		Row Factor	92.39	<0.001	***	Yes			4h	-26.24	-37.8 to -14.68	Yes	***	<0.001
4h	15.6345	0.660615	3			41.8716	3.42468	3		Column Factor	3.773	<0.001	***	Yes			6h	-20.87	-32.43 to -9.308	Yes	***	<0.001
6h	11.8637	3.32584	3			32.7316	7.28509	3									8h	-10.51	-22.07 to 1.053	No	ns	0.09
8h	12.8957	3.15363	3			23.4024	6.04903	3		ANOVA table	SS	DF	MS	F (DFn, DFd)	P value		Test details	Mean 1	Mean 2	Mean Diff.	SE of diff.	N1	N2	t	DF
										Interaction	706.7	4	176.7	F (4, 20) = 7.09	P=0.001		Control - UV-C
										Row Factor	29054	4	7264	F (4, 20) = 291.5	P<0.001		0h	100	100	0	4.076	3	3	0	20
										Column Factor	1186	1	1186	F (1, 20) = 47.61	P<0.001		2h	60.46	65.74	-5.276	4.076	3	3	1.294	20
										Residual	498.4	20	24.92				4h	15.63	41.87	-26.24	4.076	3	3	6.437	20
																	6h	11.86	32.73	-20.87	4.076	3	3	5.12	20
																	8h	12.9	23.4	-10.51	4.076	3	3	2.578	20

## Sheet: data for bioluminescence assay 
Figure 2B. ddb2-Luc					Figure 2C. ddb2-Luc					Figure 2E. ZF: D-box(ddb2)-Luc					Figure 2F. PA: D-box(ddb2)-Luc					Figure 2G. ZF: D-box (E2F and ddb2)-Luc				Figure 2H. PA: D-box (E2F and ddb2)-Luc						Figure 3D.	DDB2 (E2F and Dbox) PAC-2 ROS			Figure 3D.	DDB2 (E2F and Dbox) PAC-2 ROS				Figure 3D.	DDB2 (E2F and Dbox) EPA ROS			Figure 3D.	DDB2 (E2F and Dbox) EPA ROS				Figure 4D	E2F/D-boxddb2-Luc reporter
PAC-2					EPA					PAC-2					EPA					PAC-2				EPA						PAC-2				PAC-2					EPA				EPA					E2F/D-boxddb2-Luc reporter	PAC-2
ZT	ddb2-Luc PAC-2	standard deviation			ZT	ddb2-Luc EPA	standard deviation			ZT	ZF: D-box(ddb2)-Luc	standard deviation			ZT	PA: D-box(ddb2)-Luc	standard deviation			ZT	ZF: D-box (E2F and ddb2)-Luc	standard deviation		ZT	PA: D-box (E2F and ddb2)-Luc	standard deviation				ZT	DDB2 (E2F and Dbox) PAC-2 ROS	DDB2 (E2F and Dbox) PAC-2 ROS standard deviation		ZT	DDB2 (E2F and Dbox) PAC-2 control	DDB2 (E2F and Dbox) PAC-2 control standard deviation			ZT	DDB2 (E2F and Dbox) EPA ROS	DDB2 (E2F and Dbox) EPA ROS standard deviation		ZT	DDB2 Dbox+E2F EPA control	DDB2 Dbox+E2F EPA control standard deviation			ZT	PAC-2 UV
0	35939	4665.75			0	5448.75	480.688			0	16.8667	10.3752			0	30.75	5.37742			0	6081.25	1642.29		0	744.875	217.744				0	450	38.2971		0	130	68.313			1	43	41.9543		1	41.75	54.329			0	1253.33
0.5	36971.2	4707.95			0.5	5593.75	499.655			0.5	17.4167	11.2079			0.5	31.25	7.63217			0.416666	6072.38	1652.23		0.416666	747.125	219.761				0.5	420	83.2666		0.5	110	68.313			1.28333	70.75	40.9687		1.28333	46.25	41.4565			0.5	1386.67
1	37693.8	5009.82			1	5724.25	503.298			1	15.4917	7.3234			1	33.5	7.68115			0.833332	6192.25	1646.16		0.833332	766.875	225.691				1	610	38.2971		1	180	76.5942			1.56666	90.75	42.4079		1.56666	46.5	41.7859			1	1466.67
1.5	38372.8	4941.42			1.5	5792.25	467.801			1.5	16.775	11.0665			1.5	32.75	6.84957			1.25	6303.5	1685.83		1.25	772.875	218.218				1.5	720	142.361		1.5	150	38.2971			1.84999	104	43.7059		1.84999	40.25	41.8969			1.5	1440
2	39426.2	5100.85			2	5912.75	482.807			2	15.8583	7.91171			2	34.5	11.0303			1.66666	6428.38	1713.82		1.66666	787.75	228.897				2	810	88.6942		2	130	68.313			2.13332	105.25	43.9779		2.13332	29.75	40.8429			2	1426.67
2.5	40372	5135.66			2.5	5990	530.993			2.5	15.0333	8.34519			2.5	34.75	7.32006			2.08333	6479.75	1727.93		2.08333	799.5	234.785				2.5	870	234.094		2.5	150	38.2971			2.41665	125.75	45.5116		2.41665	40.75	40.6962			2.5	1413.33
3	41066.2	5021.74			3	6135.75	585.989			3	16.0417	9.4121			3	32.5	6.245			2.5	6594.5	1715.64		2.5	811.75	238.832				3	790	188.68		3	90	20			2.69998	140.75	47.9198		2.69998	35.75	42.6797			3	1360
3.5	41791	5032.09			3.5	6229.25	626.203			3.5	14.9417	6.54802			3.5	34.25	10.0125			2.91666	6659.62	1731.63		2.91666	826.375	238.332				3.5	940	105.83		3.5	130	50.3322			2.98331	155.25	48.6194		2.98331	35.75	72.4616			3.5	1506.67
4	42095.8	5011.61			4	6348.75	531.783			4	15.0333	6.67427			4	31.25	3.40343			3.33333	6715.38	1741.55		3.33333	836.125	251.12				4	1080	56.5685		4	120	32.6599			3.26664	169.25	54.0734		3.26664	35.75	56.3338			4	1346.67
4.5	42866.5	4846.28			4.5	6431	607.825			4.5	15.3083	6.0203			4.5	36.5	8.34666			3.74999	6809.75	1766.59		3.74999	836.75	255.422				4.5	910	143.759		4.5	130	50.3322			3.54997	194.5	53.0666		3.54997	35.75	50.0435			4.5	1413.33
5	43583.5	5099.35			5	6565.25	513.711			5	13.8417	5.77718			5	36	1.82574			4.16666	6843.38	1794.61		4.16666	848.875	264.708				5	960	73.0297		5	140	23.094			3.8333	215.75	60.7417		3.8333	64.5	44.8648			5	1480
5.5	44636.5	5198.25			5.5	6640.25	570.926			5.5	15.4	8.30212			5.5	37.25	12.4197			4.58333	6962.12	1836.05		4.58333	869.75	276.343				5.5	910	199.666		5.5	150	38.2971			4.11663	237	57.2141		4.11663	59	43.7283			5.5	1306.67
6	45073.8	5503.59			6	6744.25	617.167			6	13.75	6.10989			6	35.75	7.932			4.99999	6972.88	1774.14		4.99999	873.25	273.053				6	920	190.438		6	150	50.3322			4.39996	223.5	58.9327		4.39996	67.25	43.7971			6	1520
6.5	46038.5	5814.88			6.5	6870	662.657			6.5	13.1083	5.70694			6.5	42	9.89949			5.41666	7116.38	1861.46		5.41666	895.625	282.365				6.5	830	154.488		6.5	150	60			4.68329	237.75	61.9474		4.68329	60.25	43.9229			6.5	1533.33
7	46596.5	5519.3			7	6923.25	684.429			7	13.5667	5.4303			7	41.5	13.4784			5.83332	7196.75	1862.41		5.83332	897.125	289.511				7	800	97.9796		7	150	50.3322			4.96662	227	64.2349		4.96662	57	38.6641			7	1533.33
7.5	47520.2	5501.39			7.5	7041.75	699.019			7.5	12.5583	4.86784			7.5	43	8.44591			6.24999	7241.88	1874.54		6.24999	917.5	289.224				7.5	850	68.313		7.5	130	60			5.24995	245.25	63.0031		5.24995	53.75	43.3644			7.5	1680
8	48373.2	5710.79			8	7228.25	584.359			8	12.2833	5.06743			8	44	7.07107			6.66666	7298	1862.25		6.66666	929.5	292.533				8	740	76.5942		8	160	32.6599			5.53328	250.25	67.9885		5.53328	43	39.2386			8	1546.67
8.5	48729.2	5587.06			8.5	7268	668.792			8.5	12.4667	4.7431			8.5	42	9.12871			7.08332	7394.12	1890.23		7.08332	949.625	299.971				8.5	720	187.617		8.5	160	56.5685			5.81661	255.25	64.663		5.81661	73.25	41.7105			8.5	1626.67
9	49334	5233.42			9	7428	711.347			9	12.4667	3.18248			9	42	12.9872			7.49999	7470.38	1891.02		7.49999	967.5	306.125				9	810	68.313		9	150	38.2971			6.09994	245.75	66.8501		6.09994	50.25	36.2534			9	1640
9.5	49509.2	5230.96			9.5	7480	571.241			9.5	13.2	3.99426			9.5	43.5	8.18535			7.91665	7544.5	1922.92		7.91665	970.5	306.032				9.5	660	51.6398		9.5	110	60			6.38327	249.75	65.9442		6.38327	57.5	35.6052			9.5	1840
10	50170	5366.31			10	7562.75	601.161			10	14.2083	4.5931			10	49.25	10.1776			8.33332	7585.88	1897.99		8.33332	983.875	309.834				10	630	100		10	120	32.6599			6.6666	246.5	68.2827		6.6666	59.5	36.0951			10	1693.33
10.5	51182	5507.79			10.5	7656.5	603.397			10.5	13.0167	4.34362			10.5	50.5	16.2993			8.74999	7667.25	1946.94		8.74999	991.25	304.115				10.5	620	51.6398		10.5	150	60			6.94993	248	65.9207		6.94993	45	35.8161			10.5	1853.33
11	51646.8	5344.23			11	7767	553.4			11	13.6583	4.13077			11	47.25	16.4595			9.16665	7634.12	1914.26		9.16665	989.75	299.885				11	670	123.828		11	120	32.6599			7.23326	249.75	68.3689		7.23326	58.5	40.326			11	1866.67
11.5	51963.8	5528.68			11.5	7903.5	640.33			11.5	13.3833	2.70274			11.5	50.75	14.0564			9.58332	7732.62	1924.46		9.58332	1005.88	310.561				11.5	590	143.759		11.5	130	68.313			7.51659	256	64.3435		7.51659	70.5	35.4968			11.5	1880
12	52234.2	5716.27			12	7949	608.693			12	13.8417	3.25729			12	52	7.39369			9.99998	7852.88	1967.91		9.99998	1018.12	302.283				12	510	50.3322		12	120	56.5685			7.79992	272	68.0873		7.79992	57.25	37.7544			12	2026.67
12.5	52594.2	5443.4			12.5	8051	612.258			12.5	12.2833	0.872841			12.5	55.5	20.5994			10.4166	7965.62	1978.49		10.4166	1038.88	308.188				12.5	480	86.4099		12.5	160	32.6599			8.08325	262.25	65.2682		8.08325	55.5	37.9679			12.5	1986.67
13	53447	5951.49			13	8218	679.028			13	13.2917	2.43909			13	56	15.748			10.8333	8071.62	2030.89		10.8333	1041.5	313.035				13	550	150.997		13	180	51.6398			8.36658	249.25	65.4222		8.36658	53.75	36.4574			13	2093.33
13.5	55064.8	6274.64			13.5	8226.75	682.309			13.5	13.9333	2.7275			13.5	57	16.5529			11.25	8063.62	2029.36		11.25	1043.25	295.24				13.5	490	110.151		13.5	140	51.6398			8.64991	252	71.1691		8.64991	60.75	39.2324			13.5	2160
14	57379.8	6763.85			14	8314.5	705.21			14	13.475	3.13101			14	57.5	15.6312			11.6666	8174.62	2068.79		11.6666	1060.5	300.221				14	450	105.198		14	120	46.188			8.93324	268.5	66.7013		8.93324	41.5	37.106			14	1866.67
14.5	60198.5	7112.5			14.5	8441.5	575.795			14.5	13.475	2.42065			14.5	58.75	14.7958			12.0833	8286.38	2039.98		12.0833	1070.38	295.047				14.5	450	38.2971		14.5	140	23.094			9.21657	273	66.484		9.21657	77.25	39.044			14.5	2040
15	62854	7680.46			15	8758.25	467.38			15	14.575	3.35221			15	64	24.2899			12.5	8352.38	2092.75		12.5	1082.38	300.152				15	430	82.4621		15	140	69.282			9.4999	284	64.8913		9.4999	97.5	43.679			15	2253.33
15.5	65256.5	7980.45			15.5	8982.5	400.691			15.5	14.3	3.19653			15.5	61	22.6421			12.9166	8369.5	2061.9		12.9166	1088.5	286.28				15.5	490	114.891		15.5	190	38.2971			9.78323	308	68.4157		9.78323	89.25	42.5551			15.5	1973.33
16	67657	8676.51			16	9335.5	485.554			16	15.3083	2.79846			16	61.75	19.5342			13.3333	8467.25	2100.05		13.3333	1110.38	290.452				16	450	140		16	130	60			10.0666	289.75	65.71		10.0666	58.25	38.9564			16	2146.67
16.5	70000	9036.89			16.5	9682.75	505.169			16.5	13.8417	2.20763			16.5	65.75	20.4349			13.75	8584.12	2094.48		13.75	1115.12	298.845				16.5	400	97.9796		16.5	180	51.6398			10.3499	293.75	66.7568		10.3499	88.25	46.3723			16.5	2120
17	72038.8	9309.15			17	10040.5	576.895			17	15.3083	4.75608			17	67.5	20.9205			14.1666	8627.75	2097.06		14.1666	1115.75	297.473				17	420	95.219		17	160	56.5685			10.6332	302.75	68.0754		10.6332	85.75	43.846			17	2146.67
17.5	74127.2	9404.3			17.5	10424	598.632			17.5	15.125	4.70873			17.5	68	18.5652			14.5833	8693.12	2119.14		14.5833	1113.5	292.829				17.5	390	100		17.5	160	56.5685			10.9166	304.75	70.2769		10.9166	92.5	43.6847			17.5	2066.67
18	75878	9682.21			18	10887	697.042			18	14.575	2.54695			18	68.5	17.8232			15	8706.5	2104.54		15	1111.38	294.508				18	440	56.5685		18	170	75.7188			11.1999	306.5	68.6866		11.1999	86.5	46.111			18	2320
18.5	77638.2	10158.9			18.5	11284.5	718.039			18.5	13.9333	1.74568			18.5	72.75	25.0782			15.4166	8811.38	2150.07		15.4166	1132.88	291.435				18.5	440	73.0297		18.5	130	68.313			11.4832	294.5	67.8812		11.4832	103.75	44.6735			18.5	2306.67
19	79759.8	10382			19	11764.5	776.019			19	14.6667	1.74568			19	74.25	28.1943			15.8333	8849.25	2146.06		15.8333	1134.25	289.77				19	390	88.6942		19	160	46.188			11.7665	297	72.7413		11.7665	88	49.0599			19	2426.67
19.5	81433.5	10884.3			19.5	12199	904.982			19.5	16.0417	1.05317			19.5	75.5	22.7523			16.25	8949.5	2169.64		16.25	1136.5	303.094				19.5	480	56.5685		19.5	160	56.5685			12.0499	298.25	66.2355		12.0499	121	49.945			19.5	2533.33
20	82712.2	11041.1			20	12564.5	921.388			20	16.5	0.898146			20	77.25	25.29			16.6666	8941.75	2151.06		16.6666	1131.12	298.925				20	420	40		20	130	20			12.3332	301.5	65.2551		12.3332	105.5	48.0752			20	2413.33
20.5	84069.5	11089.9			20.5	12971.2	1020.03			20.5	16.1333	1.79629			20.5	79.25	18.4459			17.0833	9054	2182.93		17.0833	1150.25	302.091				20.5	390	88.6942		20.5	110	20			12.6165	297	68.0646		12.6165	101.25	45.8537			20.5	2186.67
21	85280	11449.8			21	13394.2	1253.07			21	15.8583	3.53442			21	83.75	23.0272			17.5	9031.38	2141.39		17.5	1141	298.761				21	370	50.3322		21	140	51.6398			12.8999	288	67.0777		12.8999	103.5	44.5166			21	2493.33
21.5	86888.5	11677			21.5	13826.5	1297.47			21.5	16.3167	1.99713			21.5	88	25.5734			17.9166	9138.38	2209.26		17.9166	1170.25	307.754				21.5	310	38.2971		21.5	160	73.0297			13.1832	270.5	65.1103		13.1832	86.75	44.5451			21.5	2320
22	88122.5	11760.8			22	14177.5	1356.07			22	16.225	2.73366			22	80	27.3618			18.3333	9127.62	2168.9		18.3333	1159.62	305.268				22	310	60		22	150	50.3322			13.4665	268.5	61.3462		13.4665	112.5	44.9094			22	2426.67
22.5	89471.5	11683.5			22.5	14506	1545.89			22.5	16.3167	1.75847			22.5	87.25	23.2863			18.75	9240.5	2214.54		18.75	1182.62	314.67				22.5	410	161.245		22.5	170	38.2971			13.7499	255	62.3629		13.7499	105.5	43.4954			22.5	2426.67
23	90626	12001.2			23	14881.5	1397.1			23	16.6833	2.36682			23	90.25	24.5272			19.1666	9305	2224.19		19.1666	1186	316.597				23	430	154.488		23	160	32.6599			14.0332	271.5	63.0626		14.0332	98.25	46.4356			23	2466.67
23.5	91963	12449.4			23.5	15308.2	1386.49			23.5	34.2833	3.3			23.5	115.25	26.8995			19.5833	9307.88	2240.11		19.5833	1194.5	314.291				23.5	310	88.6942		23.5	150	38.2971			14.3165	253.5	56.4256		14.3165	105.5	42.6641			23.5	2333.33
24	93370.8	12628.2			24	15810	1388.85			24	35.2917	3.36555			24	123.25	20.8387			20	9383.5	2269.01		20	1204.12	308.389				24	310	100		24	180	105.83			14.5998	257.25	60.1063		14.5998	103.5	44.0116			24	2453.33
24.5	94773.8	13229.1			24.5	16129	1689.3			24.5	36.2083	4.63196			24.5	120.25	31.1595			20.4166	9361.75	2251.92		20.4166	1208.88	312.677				24.5	370	94.5163		24.5	150	38.2971			14.8832	251.25	59.1806		14.8832	112	41.033			24.5	2533.33
25	95339.5	13215.1			25	16406	1752.44			25	54.45	12.5079			25	130.25	22.4852			20.8333	9449.38	2287.84		20.8333	1234.88	302.221				25	350	94.5163		25	160	97.9796			15.1665	250.25	56.8431		15.1665	93.25	42.1813			25	2146.67
25.5	95435.2	13314.2			25.5	16754.2	1846.74			25.5	89.8333	30.5003			25.5	134.25	28.3711			21.25	9416.62	2285.39		21.25	1223.62	297.845				25.5	350	38.2971		25.5	150	50.3322			15.4498	237.25	60.0952		15.4498	106.75	44.192			25.5	2666.67
26	95706	12912.5			26	16999	1878.28			26	152.717	55.8253			26	132	29.2461			21.6666	9505.12	2314.63		21.6666	1244.38	301.133				26	350	38.2971		26	180	76.5942			15.7332	242.75	55.1643		15.7332	113	40.7221			26	2640
26.5	95194	12935.2			26.5	17311.5	1957.91			26.5	249.242	94.0838			26.5	135.5	28.3019			22.0833	9572.75	2318.43		22.0833	1251.62	294.108				26.5	360	32.6599		26.5	160	32.6599			16.0165	224	53.4607		16.0165	120.25	41.9113			26.5	2720
27	94508	12686			27	17483	2020.74			27	356.308	135.771			27	141	23.5514			22.5	9624.75	2330.83		22.5	1269.88	288.759				27	350	100		27	160	46.188			16.2998	242	54.1071		16.2998	114	38.2257			27	2760
27.5	94017.5	12687			27.5	17641.5	2078.95			27.5	474.925	152.543			27.5	141.25	30.5328			22.9166	9668.38	2345.31		22.9166	1275	304.424				27.5	320	32.6599		27.5	150	68.313			16.5831	244.5	57.4023		16.5831	113.25	39.8551			27.5	2946.67
28	93584.5	12679.2			28	17864	2123.53			28	635.433	208.757			28	155.75	26.9861			23.3333	9548.25	2335.43		23.3333	1272.62	304.834				28	340	76.5942		28	140	69.282			16.8665	243.25	57.3307		16.8665	115.5	42.2697			28	3160
28.5	93099.5	12626.2			28.5	18035.8	2082.08			28.5	796.767	223.087			28.5	144.75	29.1018			23.75	9593.12	2350.63		23.75	1282.38	296.206				28.5	300	132.665		28.5	150	60			17.1498	239.75	53.3375		17.1498	118.5	37.3661			28.5	3013.33
29	92582	13052.8			29	18030.8	2199.29			29	954.158	244.476			29	153.25	32.2632			24.1666	9679.88	2376.56		24.1666	1295.38	304.051				29	300	95.219		29	240	73.0297			17.4331	240	59.0455		17.4331	103.5	38.6439			29	3240
29.5	92704.2	12519.5			29.5	18237.5	2160.58			29.5	1129.24	285.015			29.5	162.75	31.1702			24.5833	9686.38	2372.52		24.5833	1295.12	296.48				29.5	320	117.757		29.5	130	38.2971			17.7165	245.5	55.6104		17.7165	119.75	37.783			29.5	3386.67
30	92319.2	12754.3			30	18281.5	2250.63			30	1294.61	288.513			30	171.5	30.1607			25	9858.5	2400.81		25	1453	301.403				30	300	40		30	170	75.7188			17.9998	241	60.5127		17.9998	121.75	41.723			30	3440
30.5	92323	12985.3			30.5	18558.5	2317.99			30.5	1466.94	294.071			30.5	174.5	32.8075			25.4166	9919.5	2385.94		25.4166	1459.38	301.088				30.5	300	83.2666		30.5	180	69.282			18.2831	251.25	59.3087		18.2831	100.25	36.4174			30.5	3533.33
31	92589	13052.6			31	18527.8	2188.73			31	1603.98	277.165			31	172.25	24.8512			25.8333	10060.1	2410.48		25.8333	1459.88	297.59				31	310	94.5163		31	160	56.5685			18.5665	237	56.3109		18.5665	125	42.5123			31	3560
31.5	92932.5	12804.6			31.5	18443.8	2233.68			31.5	1770.36	297.722			31.5	196.25	29.6915			26.25	10355.8	2453.71		26.25	1463	292.562				31.5	310	82.4621		31.5	170	60			18.8498	260.5	56.1714		18.8498	123	40.3108			31.5	3666.67
32	92677.8	13040.2			32	18452.8	2282.74			32	1898.97	280.164			32	185.75	32.6228			26.6666	10989.1	2595.87		26.6666	1470.62	291.988				32	300	76.5942		32	170	20			19.1331	244	59.1333		19.1331	122.25	38.897			32	3573.33
32.5	92765.2	13010.3			32.5	18561	2409.75			32.5	2027.58	329.339			32.5	195	34.9762			27.0833	11513.1	2716.32		27.0833	1482.25	297.835				32.5	250	60		32.5	140	40			19.4165	254.5	58.8365		19.4165	123.5	42.8663			32.5	3880
33	93114.8	12719.2			33	18553.8	2256.15			33	2160.68	350.738			33	188	43.6043			27.5	12137.1	2906.48		27.5	1509	298.571				33	330	68.313		33	140	23.094			19.6998	263	55.6892		19.6998	114	42.2438			33	3853.33
33.5	94146.5	12966.8			33.5	18490	2290.95			33.5	2251.79	361.492			33.5	195.25	43.9422			27.9166	12696.2	3038.67		27.9166	1537.5	300.299				33.5	250	60		33.5	160	86.4099			19.9831	245.75	54.2738		19.9831	124	46.5712			33.5	3773.33
34	94102.8	13107.2			34	18399.2	2259.19			34	2348.32	371.273			34	214.75	43.775			28.3333	13094.5	3200.72		28.3333	1578.62	290.268				34	300	76.5942		34	170	60			20.2664	243.5	52.183		20.2664	119.75	45.3879			34	4226.67
34.5	94315.2	12758.5			34.5	18300	2282.04			34.5	2435.22	406.369			34.5	224.5	62.6339			28.75	13283.6	3300.07		28.75	1610.62	299.857				34.5	340	23.094		34.5	170	20			20.5498	255.5	52.0627		20.5498	137.75	42.6841			34.5	3973.33
35	94844	12417.8			35	18287.8	2180.55			35	2499.11	414.768			35	239.75	61.8351			29.1666	13611.4	3386.55		29.1666	1666.12	305.819				35	320	108.321		35	180	76.5942			20.8331	254.25	55.0225		20.8331	122.75	46.2107			35	4266.67
35.5	93843.5	12310.1			35.5	18107	2173.97			35.5	2620.2	406.786			35.5	240.75	82.034			29.5833	13984.9	3479.63		29.5833	1697.75	316.717				35.5	270	88.6942		35.5	120	32.6599			21.1164	248.75	50.848		21.1164	141	46.615			35.5	4333.33
36	93985.2	12638.1			36	18024.2	2200.84			36	2688.86	460.237			36	250	81.9187			30	14298.8	3618.84		30	1753.12	313.648				36	250	82.4621		36	180	51.6398			21.3998	261.5	49.0941		21.3998	119.25	46.2148			36	4186.67
										36.5	2718.47	453.621			36.5	270.75	100.503			30.4166	14440.9	3710.92		30.4166	1785	311.78				36.5	320	86.4099		36.5	150	38.2971			21.6831	232.5	47.5099		21.6831	149.25	54.6742			36.5	4320
										37	2722.59	484.325			37	284.25	101.838			30.8333	14741.8	3811.05		30.8333	1852.25	320.664				37	240	56.5685		37	140	40			21.9664	258.5	54.6384		21.9664	118	47.7986			37	4573.33
										37.5	2716.63	491.399			37.5	286.5	114.188			31.2499	14941.9	3877.06		31.2499	1896.75	319.747				37.5	280	65.3197		37.5	150	60			22.2497	265.25	51.4447		22.2497	135.25	49.8299			37.5	4640
										38	2685.93	504.339			38	287	119.169			31.6666	15092	3955.32		31.6666	1930.5	334.985				38	310	100		38	130	38.2971			22.5331	260	51.6337		22.5331	106	51.4425			38	4733.33
										38.5	2587.02	498.772			38.5	295.5	119.165			32.0833	15428.6	4092.57		32.0833	2005.12	340.726				38.5	290	114.891		38.5	170	100			22.8164	264.5	53.6177		22.8164	130.75	51.8292			38.5	4600
										39	2517.08	486.507			39	313.25	124.997			32.4999	15593.9	4153.18		32.4999	2056.5	339.116				39	240	97.9796		39	150	38.2971			23.0997	260	52.5504		23.0997	121	51.6184			39	4560
										39.5	2464	476.9			39.5	315.5	130.809			32.9166	15724.5	4187.41		32.9166	2119	354.042				39.5	330	161.245		39.5	130	20			23.3831	266	50.5078		23.3831	125.25	53.0622			39.5	4893.33
										40	2380.03	493.79			40	316	130.241			33.3333	15820	4279.13		33.3333	2162	354.815				40	310	123.828		40	150	20			23.6664	262.5	55.4574		23.6664	156.75	57.7251			40	4800
										40.5	2327.05	481.791			40.5	335.25	131.091			33.7499	15927.2	4363.99		33.7499	2213	374.12				40.5	260	76.5942		40.5	150	38.2971			23.9497	271.75	55.2907		23.9497	130.5	51.9344			40.5	4946.67
										41	2231.72	505.135			41	327.25	125.045			34.1666	16006.4	4437.25		34.1666	2284.25	396.474				41	280	56.5685		41	190	60			24.2331	247.75	52.5854		24.2331	139.25	52.9467			41	5080
										41.5	2141.61	438.241			41.5	330.75	116.66			34.5833	16085	4420.95		34.5833	2328.5	410.525				41.5	270	88.6942		41.5	130	20			24.5164	247.25	48.2961		24.5164	124	50.3393			41.5	4946.67
										42	2068	464.903			42	345.75	124.904			34.9999	16214.6	4484.98		34.9999	2411	437.899				42	250	50.3322		42	140	100.664			24.7997	267.75	53.7546		24.7997	121.75	51.762			42	4786.67
										42.5	2028.4	440.792			42.5	332.75	121.239			35.4166	16308.1	4589.66		35.4166	2457.5	456.392				42.5	280	92.376		42.5	130	75.7188			25.0831	273.25	53.391		25.0831	114.75	50.5941			42.5	4933.33
										43	1970.47	458.115			43	345.75	143.778			35.8333	16225.8	4617.61		35.8333	2492.12	473.969				43	250	100		43	170	20			25.3664	271.5	54.5193		25.3664	128.5	50.4168			43	5106.67
										43.5	1929.4	459.331			43.5	330	265.13			36.2499	16359.6	4675.4		36.2499	2561.38	503.305				43.5	240	86.4099		43.5	190	68.313			25.6497	260.25	53.3109		25.6497	115.5	50.704			43.5	4813.33
										44	1893.93	450.938			44	364	130			36.6666	16330.5	4687.82		36.6666	2609.62	526.24				44	280	32.6599		44	140	51.6398			25.933	256.5	52.2257		25.933	125.25	49.7336			44	5160
										44.5	1867.43	455.207			44.5	304	193			37.0833	16307.8	4746.59		37.0833	2560.12	560.011				44.5	250	75.7188		44.5	130	20			26.2164	249.25	53.3113		26.2164	123.75	51.0789			44.5	4986.67
										45	1842.41	457.366			45	309	130			37.4999	16259.1	4699.48		37.4999	2591.62	565.006				45	200	56.5685		45	120	56.5685			26.4997	254	55.889		26.4997	113.25	49.2398			45	5000
										45.5	1810.78	460.85			45.5	371	139			37.9166	16292.5	4786.97		37.9166	2658.25	592.006				45.5	240	103.28		45.5	150	20			26.783	242.25	53.1113		26.783	138.5	54.979			45.5	5026.67
										46	1768.8	458.447			46	362	128			38.3333	16098.6	4729.81		38.3333	2667.5	567.756				46	210	50.3322		46	160	32.6599			27.0664	244.5	51.3166		27.0664	136.25	51.5689			46	5026.67
										46.5	1759.08	474.687			46.5	341	188			38.7499	15944.4	4782.63		38.7499	2722.12	577.027				46.5	290	100		46.5	130	20			27.3497	257	52.6893		27.3497	142.75	55.9428			46.5	5066.67
										47	1757.8	487.104			47	319	105			39.1666	15583.4	4698		39.1666	2727.38	575.622				47	240	113.137		47	150	38.2971			27.633	247.5	56.5098		27.633	125.5	52.1255			47	5080
										47.5	1735.34	491.97			47.5	306	173.084			39.5833	15330.2	4664.85		39.5833	2746.25	585.914				47.5	210	82.4621		47.5	130	75.7188			27.9164	246	52.0521		27.9164	143.5	55.1439			47.5	5080
										48	1770.27	506.486			48	340.5	114.221			39.9999	14968.2	4565.75		39.9999	2741.12	591.536													28.1997	233.75	54.6166		28.1997	132.5	49.8717			48	5186.67
										48.5	1839.2	457.618			48.5	327.25	150.234			40.4166	14718.1	4524.03		40.4166	2753.25	588.22													28.483	243.5	58.2096		28.483	143	52.4261			48.5	5146.67
										49	2032.53	476.419			49	320	158.476			40.8333	14392	4408.03		40.8333	2748.38	586.696													28.7663	235.5	55.534		28.7663	155.75	54.7069			49	5000
										49.5	2215.49	472.222			49.5	315.75	146.452			41.2499	14197.5	4369.08		41.2499	2739.38	590.335													29.0497	259.75	59.7778		29.0497	141.5	50.8267			49.5	4786.67
										50	2505.71	488.67			50	313.75	135.547			41.6666	13867	4300.55		41.6666	2743.25	603.061													29.333	243.5	56.3237		29.333	143	50.9424			50	4946.67
										50.5	2799.78	542.531			50.5	307.5	144.029			42.0833	13646.2	4229.58		42.0833	2720.62	599.386													29.6163	244.5	54.1639		29.6163	145	42.7878			50.5	4733.33
										51	3103.38	608.547			51	306.5	123.365			42.4999	13469.9	4206.83		42.4999	2703.25	586.385													29.8997	245	53.8157		29.8997	145.25	46.1024			51	4826.67
										51.5	3411.56	681.18			51.5	317	121.04			42.9166	13207	4157.11		42.9166	2680.5	586.243													30.183	230.5	52.5787		30.183	163.5	42.9406			51.5	4880
										52	3657.96	735.441			52	306.5	113.58			43.3333	13066.4	4138.78		43.3333	2648.12	581.679													30.4663	249.25	54.7123		30.4663	147.75	39.9632			52	4626.67
										52.5	3957.62	858.401			52.5	308.25	126.226			43.7499	12700.1	4039.62		43.7499	2607.25	554.309													30.7496	243.5	56.5982		30.7496	176	50.3144			52.5	4666.67
										53	4248.57	910.647			53	312.75	126.768			44.1666	12690	4026.98		44.1666	2620.5	561.949													31.033	226.5	55.2602		31.033	172.75	46.0509			53	4960
										53.5	4498.63	1008.59			53.5	308	113.631			44.5833	12508.9	3987.76		44.5833	2571.62	550.732													31.3163	224	51.3018		31.3163	179.75	39.0776			53.5	4760
										54	4723.22	1049.06			54	310.5	119.604			44.9999	12402.1	3970.52		44.9999	2556	543.573													31.5996	235.75	54.1542		31.5996	171.25	39.5919			54	4480
										54.5	4889.78	1153.09			54.5	302.25	119.829			45.4166	12251.2	3911.1		45.4166	2513.75	532.776													31.883	234.5	49.1161		31.883	177	40.012			54.5	4346.67
										55	5061.65	1201.52			55	321.75	148.845			45.8333	12137	3841.87		45.8333	2487	537.227													32.1663	231.25	50.1379		32.1663	180.75	40.9229			55	4573.33
										55.5	5204.38	1272.92			55.5	320.5	145.718			46.2499	12066.4	3841.05		46.2499	2481.12	523.025													32.4496	227.75	51.1421		32.4496	169.5	33.9421			55.5	4560
										56	5389.82	1400.82			56	318.75	118.539			46.6666	11878.5	3760.08		46.6666	2441.88	506.818													32.733	222.75	51.1462		32.733	168.75	38.7193			56	4186.67
										56.5	5480.57	1404.82			56.5	334.25	130.011			47.0833	11816.2	3756.2		47.0833	2439.62	503.791													33.0163	223.5	47.2778		33.0163	149.75	31.0533			56.5	4160
										57	5544.46	1432.49			57	322.5	126.421			47.4999	11748.6	3722.76		47.4999	2417.12	508.483													33.2996	194.75	46.8874		33.2996	179.25	28.6999			57	4306.67
										57.5	5626.78	1511.19			57.5	319.5	126.313			47.9166	11596.6	3673.75		47.9166	2376.38	496.073													33.5829	211.5	42.3283		33.5829	147.75	28.8107			57.5	4253.33
										58	5686.91	1516.1			58	314.5	117.463			48.3333	11596.9	3686.95		48.3333	2360.5	501.228													33.8663	201	44.566		33.8663	182.5	31.1565			58	4213.33
										58.5	5746.03	1590.88			58.5	309.5	107.631			48.7499	11404.5	3604.27		48.7499	2324.62	490.701													34.1496	201.25	39.6224		34.1496	160.25	31.2259			58.5	4013.33
										59	5770.78	1591.39			59	300	111.391			49.1666	11419	3586.62		49.1666	2413.5	485.379													34.4329	183.25	46.0196		34.4329	177	30.5334			59	4293.33
										59.5	5789.39	1621.27			59.5	312.75	100.986			49.5833	11418.9	3613.38		49.5833	2404.75	485.626													34.7163	185.75	41.956		34.7163	149.25	25.2763			59.5	4106.67
										60	5737.6	1630.5			60	310.5	111.111			49.9999	11369.2	3612.34		49.9999	2385	471.007													34.9996	179.25	46.3934		34.9996	173	27.7811			60	4066.67
										60.5	5772.62	1620.99			60.5	295.5	100.62			50.4166	11578	3616.75		50.4166	2357.62	481.074													35.2829	163.75	45.8877		35.2829	181.5	30.8089			60.5	4053.33
										61	5693.23	1634.82			61	294.75	96.9927			50.8333	11841.2	3666.88		50.8333	2344.62	465.989													35.5663	180	45.7534		35.5663	192.25	29.0039			61	3946.67
										61.5	5531.72	1641.78			61.5	291	95.4638			51.2499	12228.1	3753.54		51.2499	2359.12	480.29													35.8496	171	47.6865		35.8496	170.5	26.8642			61.5	3866.67
										62	5438.86	1669.81			62	303	119.986			51.6666	12424.1	3776.37		51.6666	2338.88	475.262													36.1329	192.5	46.9293		36.1329	180.75	30.3942			62	3693.33
										62.5	5275.78	1654.22			62.5	276	92.1557			52.0832	12715.9	3856.66		52.0832	2351.25	500.547													36.4162	181.5	44.8077		36.4162	149.75	27.8982			62.5	3786.67
										63	5103.91	1566.26			63	285.5	98.5985			52.4999	12860.4	3983.66		52.4999	2369.12	505.582													36.6996	169.5	45.9354		36.6996	165.5	25.3348			63	3706.67
										63.5	4943.58	1496.3			63.5	296.25	104.589			52.9166	12837.4	3917.86		52.9166	2358.75	525.285													36.9829	156.75	49.153		36.9829	160.25	22.0618			63.5	3600
										64	4769.32	1563.24			64	274	84.7152			53.3332	12978.9	3987.24		53.3332	2398.5	521.491													37.2662	179.5	49.6221		37.2662	163.75	24.8004			64	3626.67
										64.5	4695.72	1515.29			64.5	258	99.2606			53.7499	13161.4	4011.27		53.7499	2426	551.159													37.5496	182.5	53.1227		37.5496	163.75	26.1098			64.5	3653.33
										65	4609.28	1517.07			65	259.5	101.079			54.1666	13251.4	4056		54.1666	2449.88	572.892													37.8329	183.75	51.9252		37.8329	173.75	25.599			65	3480
										65.5	4497.9	1484.61			65.5	254.75	100.841			54.5832	13329.1	4063.21		54.5832	2475.62	595.923													38.1162	171.75	52.9345		38.1162	163.75	23.7569			65.5	3226.67
										66	4379.74	1467.16			66	247.75	100.055			54.9999	13360.6	4079.99		54.9999	2520.25	603.908													38.3996	192	54.2606		38.3996	204	31.8682			66	3413.33
										66.5	4249.21	1430.68			66.5	256.25	100.294			55.4166	13361.6	4069.58		55.4166	2537.38	612.483													38.6829	184.75	52.8048		38.6829	183.75	23.1853			66.5	3146.67
										67	4235.37	1447.02			67	243.75	97.797			55.8332	13487.6	4156.47		55.8332	2584.88	660.429													38.9662	202.25	53.4959		38.9662	159	21.8623			67	3346.67
										67.5	4098.14	1471.07			67.5	253	126.725			56.2499	13438	4115.23		56.2499	2615.25	672.31													39.2495	191.75	50.3357		39.2495	181.25	20.6381			67.5	3373.33
										68	4070.73	1464.37			68	253.25	131.045			56.6666	13533.4	4139.81		56.6666	2650.5	692.991													39.5329	197.25	52.938		39.5329	171.75	22.4772			68	3080
										68.5	4017.84	1462.05			68.5	260.25	139.359			57.0832	13567.8	4196.88		57.0832	2695.5	705.967													39.8162	180	50.7383		39.8162	164.75	24.4066			68.5	3000
										69	3980.53	1456.8			69	260.75	148.874			57.4999	13554.6	4157.83		57.4999	2719	713.456													40.0995	201.5	55.9585		40.0995	164.75	25.949			69	3120
										69.5	3984.11	1454.48			69.5	265	141.473			57.9166	13605.5	4208.96		57.9166	2749.75	731.556													40.3829	199.75	51.6323		40.3829	167.25	20.9129			69.5	2973.33
										70	3940.84	1449.16			70	261	146.583			58.3332	13616.8	4264.34		58.3332	2779.12	762.063													40.6662	181.75	50.7639		40.6662	158	21.0802			70	2933.33
										70.5	3873.47	1403.96			70.5	272.5	144.5			58.7499	13579.9	4195.77		58.7499	2797.75	758.918													40.9495	190.75	49.5002		40.9495	172.25	23.6126			70.5	3040
										71	3801.23	1409.08			71	276.5	154.085			59.1666	13572	4240.65		59.1666	2830	773.361													41.2329	204.25	48.9495		41.2329	176.75	28.5485			71	2813.33
										71.5	3823.88	1433.34			71.5	279.25	140.933			59.5832	13482.6	4228.12		59.5832	2839	788.432													41.5162	204.5	54.8515		41.5162	166.25	22.007			71.5	2906.67
										72	3893.73	1510.14			72	294	143.975			59.9999	13516.9	4253.7		59.9999	2861.75	805.018													41.7995	204.75	48.998		41.7995	161.25	21.192			72	2813.33
																				60.4166	13346	4156.3		60.4166	2879	814.792													42.0829	185.5	49.2614		42.0829	146.25	23.8427			72.5	2693.33
																				60.8332	13422.4	4234.54		60.8332	2938.12	825.954													42.3662	206.25	53.2429		42.3662	168.75	23.5092			73	2893.33
																				61.2499	13244.4	4175.35		61.2499	2870.38	826.497													42.6495	199.25	46.4275		42.6495	129	23.9957			73.5	2613.33
																				61.6666	13218	4200.32		61.6666	2884.25	839.389													42.9328	191.75	51.2223		42.9328	136.5	20.7901			74	2426.67
																				62.0832	13043.1	4147.89		62.0832	2863.5	766.761													43.2162	193.75	52.6495		43.2162	142	21.2377			74.5	2640
																				62.4999	13091.5	4177.97		62.4999	2903.75	826.555													43.4995	193.25	55.6231		43.4995	140.75	24.5088			75	2466.67
																				62.9166	12894.5	4159.79		62.9166	2910	838.629													43.7828	174.75	55.2002		43.7828	136.5	24.5293			75.5	2466.67
																				63.3332	12788.5	4127.08		63.3332	2939.38	834.15													44.0662	174.25	58.9729		44.0662	127.5	26.9602			76	2453.33
																				63.7499	12588.9	4071.54		63.7499	2925.38	837.889													44.3495	181.5	60.581		44.3495	132.75	22.1062			76.5	2280
																				64.1666	12276	3989.02		64.1666	2910.5	842.725													44.6328	181.25	61.599		44.6328	138	28.546			77	2466.67
																				64.5832	12068.5	3939.77		64.5832	2924.12	847.632													44.9162	177.75	60.477		44.9162	108	25.1006			77.5	2173.33
																				64.9999	11798.4	3868.78		64.9999	2911	846.705													45.1995	173.75	60.5322		45.1995	122.75	25.796			78	2520
																				65.4166	11618.2	3845.32		65.4166	2899.62	864.167													45.4828	163.75	60.7253		45.4828	124	26.5031			78.5	2373.33
																				65.8332	11324.6	3725.94		65.8332	2863.62	859.272													45.7661	178	61.2485		45.7661	132	25.9591			79	2240
																				66.2499	11170	3688.24		66.2499	2863	856.481													46.0495	169.25	63.4148		46.0495	108.5	28.3464			79.5	2146.67
																				66.6666	10990.5	3630.29		66.6666	2856	865.415													46.3328	172.5	63.4654		46.3328	113.75	29.3651			80	2000
																				67.0832	10843.6	3569.71		67.0832	2843.12	840.466													46.6161	172.75	63.2944		46.6161	120.75	26.7265			80.5	2080
																				67.4999	10692.6	3539.55		67.4999	2799.12	822.763													46.8995	158	64.799		46.8995	121.25	28.2388			81	2040
																				67.9166	10532.8	3492.92		67.9166	2771.25	794.624													47.1828	176	64.9798		47.1828	97	28.5817			81.5	2146.67
																				68.3332	10453.5	3438.73		68.3332	2749.12	797.208													47.4661	163	62.2518		47.4661	102.5	28.6484			82	1920
																				68.7499	10219	3391.1		68.7499	2683.5	780.614													47.7495	157.25	64.4988		47.7495	94	26.4929			82.5	2000
																				69.1666	10173.2	3384.99		69.1666	2681.25	768.608													48.0328	163.5	61.5848		48.0328	107.25	28.0738			83	1933.33
																				69.5832	10058.1	3334.62		69.5832	2644	744.086																						83.5	1986.67
																				69.9999	9966.12	3292		69.9999	2612.75	728.491																						84	1826.67
																				70.4166	9890	3237.69		70.4166	2579.75	708.438																						84.5	1840
																				70.8332	9799.62	3248.88		70.8332	2549.5	699.537																						85	1880
																				71.2499	9655	3201.99		71.2499	2509	657.567																						85.5	1880
																				71.6666	9575.12	3156.38		71.6666	2484.38	644.236																						86	1946.67
																				72.0832	9540.75	3156.65		72.0832	2457.5	615.89																						86.5	1933.33
																																																87	1866.67
																																																87.5	1746.67
																																																88	1600
																																																88.5	1733.33
																																																89	1666.67
																																																89.5	1733.33
																																																90	1680
																																																90.5	1626.67
																																																91	1613.33
																																																91.5	1600
																																																92	1706.67
																																																92.5	1573.33
																																																93	1546.67
																																																93.5	1453.33
																																																94	1533.33
																																																94.5	1560
																																																95	1426.67
																																																95.5	1613.33
																																																96	1506.67
[truncated: 94 more columns]
